# Supplementary material for: A gene expression restriction network mediated by sense and antisense Alu sequences located on protein-coding messenger RNAs
Source: BMC Genomics. 2013 May 11;14:325. doi: 10.1186/1471-2164-14-325 (PMC3655826; doi:10.1186/1471-2164-14-325)
Supplement: Additional file 1: Table S1 — The complet list of Ant-alus. Table S2. The complet list of Sens-alus. Table S3. The complet list of protein coding genes which have Alu elements in both sense and antisense directions. [file 1471-2164-14-325-S1.xls]

## Sheet: Table S1
Table S1. The complet list of Ant-alus
gene symbol	gene name	protein subfamily
AARSD1	Alanyl-tRNA editing protein Aarsd1;AASD1	(PTHR11777:SF6)
ABCA13	ATP-binding cassette sub-family A member 13;ABCAD	ABCA13 (PTHR19229:SF28)
ACAP2	Arf-GAP with coiled-coil, ANK repeat and PH domain-containing protein 2;ACAP2	CENTAURIN BETA (PTHR23180:SF20)
ACOT13	Acyl-coenzyme A thioesterase 13;ACO13	(PTHR21660:SF1)
ACTR10	Actin-related protein 10;ARP10	ACTIN-RELATED PROTEIN 10, ARP10 (PTHR11937:SF14)
ACVRL1	Serine/threonine-protein kinase receptor R3;ACVL1	TRANSFORMING GROWTH FACTOR-BETA RECEPTOR TYPE I (PTHR23255:SF14)
ADAMTS17	A disintegrin and metalloproteinase with thrombospondin motifs 17;ATS17	ADAMTS-17 (PTHR13723:SF31)
ADAMTSL2	ADAMTS-like protein 2;ATL2	ADAMTS-LIKE 2 (ADAMTSL-2) (PTHR13723:SF13)
ADAMTSL5	ADAMTS-like protein 5;ATL5	ADAMTS-4 (PTHR13723:SF38)
ADCY6	Adenylate cyclase type 6;ADCY6	ADENYLATE CYCLASE TYPE VI (PTHR11920:SF24)
ADIPOQ	Adiponectin;ADIPO	ADIPONECTIN (PTHR24022:SF2)
AFF3	AF4/FMR2 family member 3;AFF3	AF4/FMR2 FAMILY MEMBER (PTHR10528:SF11)
AFMID	Probable arylformamidase;AFMID	(PTHR23024:SF74)
AGPAT6	Glycerol-3-phosphate acyltransferase 4;GPAT4	ACYLTRANSFERASE-LIKE PROTEIN 4 (PTHR23063:SF2)
AIFM2	Apoptosis-inducing factor 2;AIFM2	APOPTOSIS-INDUCING FACTOR (AIF)-LIKE MITCHONDRION-ASSOCIATED INDUCER OF DEATH (P53-RESPONSIVE GENE 3) (AMID PROTEIN) (PTHR22915:SF5)
AKNA	AT-hook-containing transcription factor;AKNA	AT-HOOK-CONTAINING TRANSCRIPTION FACTOR (PTHR21510:SF5)
ALDH1B1	Aldehyde dehydrogenase X, mitochondrial;AL1B1	ALDEHYDE DEHYDROGENASE (PTHR11699:SF46)
ALDH1L2	Mitochondrial 10-formyltetrahydrofolate dehydrogenase;AL1L2	ALDEHYDE DEHYDROGENASE (PTHR11699:SF46)
ALG10B	Putative Dol-P-Glc:Glc(2)Man(9)GlcNAc(2)-PP-Dol alpha-1,2-glucosyltransferase;AG10B	ALPHA-1,2-GLUCOSYLTRANSFERASE ALG10 (PTHR12989:SF10)
ALS2	Alsin;ALS2	ALSIN (AMYOTROPHIC LATERAL SCLEROSIS PROTEIN 2) (PTHR22870:SF9)
ANGEL2	Protein angel homolog 2;ANGE2	CARBON CATABOLITE REPRESSOR PROTEIN 4-RELATED (PTHR12121:SF14)
ANKRD40	Ankyrin repeat domain-containing protein 40;ANR40	(PTHR24192:SF0)
ANKS4B	Ankyrin repeat and SAM domain-containing protein 4B;ANS4B	(PTHR24130:SF0)
ANTXR2	Anthrax toxin receptor 2;ANTR2	(PTHR16059:SF7)
AP4E1	AP-4 complex subunit epsilon-1;AP4E1	ADAPTER-RELATED PROTEIN COMPLEX 4 EPSILON SUBUNIT (EPSILON SUBUNIT OF AP-4) (PTHR22780:SF6)
APAF1	Apoptotic protease-activating factor 1;APAF	(PTHR22845:SF0)
APBB2	Amyloid beta A4 precursor protein-binding family B member 2;APBB2	AMYLOID BETA A4 PRECURSOR PROTEIN-BINDING FAMILY B MEMBER 2 (PTHR14058:SF8)
APOBEC3D	Probable DNA dC->dU-editing enzyme APOBEC-3D;ABC3D	ACTIVATION-INDUCED CYTIDINE DEAMINASE (PTHR13857:SF10)
APOL2	Apolipoprotein L2;APOL2	APOLIPOPROTEIN L1 (PTHR14096:SF10)
APOL6	Apolipoprotein L6;APOL6	APOLIPOPROTEIN L6 (PTHR14096:SF7)
APOLD1	Apolipoprotein L domain-containing protein 1;APLD1	APOLIPOPROTEIN L-RELATED (PTHR14096:SF1)
APOOL	Apolipoprotein O-like;APOOL	(PTHR14564:SF0)
APPL1	DCC-interacting protein 13-alpha;DP13A	DIP13 BETA (PTHR23180:SF7)
AQP6	Aquaporin-6;AQP6	AQUAPORIN-6 (PTHR19139:SF36)
ARCN1	Coatomer subunit delta;COPD	COATOMER SUBUNIT DELTA (PTHR10121:SF0)
ARPP19	cAMP-regulated phosphoprotein 19;ARP19	CAMP-REGULATED PHOSPHOPROTEIN 19 (PTHR10358:SF4)
ARSB	Arylsulfatase B;ARSB	ARYLSULFATASE B (PTHR10342:SF70)
ASB16	Ankyrin repeat and SOCS box protein 16;ASB16	ANKYRIN REPEAT AND SOCS BOX PROTEIN 16 (PTHR24188:SF2)
ASB6	Ankyrin repeat and SOCS box protein 6;ASB6	(PTHR24132:SF0)
ATP1B2	Sodium/potassium-transporting ATPase subunit beta-2;AT1B2	(PTHR11523:SF17)
ATP1B4	Protein ATP1B4;AT1B4	X/POTASSIUM-TRANSPORTING ATPASE BETA-M CHAIN (PTHR11523:SF12)
ATP6V0A2	V-type proton ATPase 116 kDa subunit a isoform 2;VPP2	VACUOLAR PROTON TRANSLOCATING ATPASE 116 KDA SUBUNIT A ISOFORM 2 (PTHR11629:SF22)
ATP6V0D2	V-type proton ATPase subunit d 2;VA0D2	(PTHR11028:SF0)
ATP6V1A	V-type proton ATPase catalytic subunit A;VATA	V-TYPE ATP SYNTHASE ALPHA CHAIN (PTHR15184:SF7)
ATP6V1C1	V-type proton ATPase subunit C 1;VATC1	V-TYPE PROTON ATPASE SUBUNIT C 1 (PTHR10137:SF2)
ATP7A	Copper-transporting ATPase 1;ATP7A	(PTHR24093:SF28)
ATPAF1	ATP synthase mitochondrial F1 complex assembly factor 1;ATPF1	(PTHR13126:SF0)
AURKA	Aurora kinase A;AURKA	SERINE/THREONINE-PROTEIN KINASE 6 (PTHR24350:SF5)
AXL	Tyrosine-protein kinase receptor UFO;UFO	TYROSINE-PROTEIN KINASE RECEPTOR UFO (PTHR24416:SF3)
B4GALT5	Beta-1,4-galactosyltransferase 5;B4GT5	BETA-1,4-GALACTOSYLTRANSFERASE 5 (PTHR19300:SF4)
BCKDHB	2-oxoisovalerate dehydrogenase subunit beta, mitochondrial;ODBB	BRANCHED CHAIN ALPHA KETO ACID DEHYDROGENASE E1 BETA SUBUNIT (PTHR11624:SF21)
BCL10	B-cell lymphoma/leukemia 10;BCL10	(PTHR32047:SF0)
BLOC1S3	Biogenesis of lysosome-related organelles complex 1 subunit 3;BL1S3	(PTHR31974:SF0)
BMP8A	Bone morphogenetic protein 8A;BMP8A	BONE MORPHOGENETIC PROTEIN 8, BMP8 (PTHR11848:SF53)
BNIPL	Bcl-2/adenovirus E1B 19 kDa-interacting protein 2-like protein;BNIPL	(PTHR12112:SF7)
BRIP1	39S ribosomal protein L36, mitochondrial;RM36	GB DEF: 39S RIBOSOMAL PROTEIN L36, MITOCHONDRIAL PRECURSOR (L36MT) (MRP-L36) (BRCA1-INTE (PTHR18804:SF1)
BTBD12	Structure-specific endonuclease subunit SLX4;SLX4	(PTHR21541:SF0)
C10orf140	Protein DLN-1;E9PAX1	(PTHR23187:SF0)
C10orf46	Uncharacterized protein C10orf46;CJ046	ANAPHASE-PROMOTING COMPLEX SUBUNIT 2 (PTHR11932:SF5)
C10orf67	Uncharacterized protein C10orf67;CJ067	(PTHR22382:SF1)
C10orf76	UPF0668 protein C10orf76;CJ076	(PTHR13608:SF3)
C10orf84	Protein FAM204A;F204A	(PTHR14386:SF0)
C11orf17	A-kinase-interacting protein 1;AKIP1	(PTHR14330:SF2)
C12orf72	Methyltransferase-like protein 20;MET20	(PTHR18895:SF27)
C14orf43	Uncharacterized protein C14orf43;CN043	UNCHARACTERIZED (PTHR16089:SF9)
C15orf52	Uncharacterized protein C15orf52;CO052	UNCHARACTERIZED PROTEIN C15ORF52 (PTHR15635:SF4)
C16orf63	LisH domain-containing protein FOPNL;FOPNL	FGFR1 ONCOGENE PARTNER (PTHR15431:SF3)
C19orf12	Protein C19orf12;CS012	(PTHR31493:SF0)
C1orf106	Uncharacterized protein C1orf106;CA106	(PTHR16093:SF3)
C1orf107	Digestive organ expansion factor homolog;DIEXF	(PTHR12933:SF0)
C1orf135	Uncharacterized protein C1orf135;CA135	(PTHR14526:SF2)
C1orf55	UPF0667 protein C1orf55;CA055	UNCHARACTERIZED (PTHR12786:SF1)
C1QTNF6	Complement C1q tumor necrosis factor-related protein 6;F8WC87	COMPLEMENT C1Q TUMOR NECROSIS FACTOR-RELATED PROTEIN 1 (PTHR24022:SF10)
C22orf25	Uncharacterized protein C22orf25;CV025	(PTHR17985:SF8)
C2orf18	Transmembrane protein C2orf18;CB018	(PTHR13146:SF0)
C2orf3	GC-rich sequence DNA-binding factor 2;GCFC2	(PTHR12214:SF0)
C2orf83	Folate transporter-like protein C2orf83;CB083	THIAMINE TRANSPORTER 2 (THTR-2)(THTR2)(SOLUTE CARRIER FAMILY 19 MEMBER 3) (PTHR10686:SF7)
C3orf64	Uncharacterized glycosyltransferase AER61;AER61	(PTHR20961:SF1)
C3orf70	UPF0524 protein C3orf70;CC070	(PTHR31785:SF0)
C7orf64	RNA-binding protein 48;RBM48	(PTHR20957:SF0)
C8orf84	RPE-spondin;RPESP	(PTHR20920:SF0)
C9orf167	Torsin family protein C9orf167;CI167	TORSIN FAMILY PROTEIN C9ORF167 (PTHR10760:SF1)
C9orf91	Transmembrane protein C9orf91;CI091	TRANSMEMBRANE PROTEIN C9ORF91 (PTHR31193:SF0)
CA13	Carbonic anhydrase 13;CAH13	CARBONIC ANHYDRASE XIII (CARBONATE DEHYDRATASE XIII) (PTHR18952:SF31)
CAMLG	Calcium signal-modulating cyclophilin ligand;CAMLG	(PTHR15026:SF0)
CARD6	Caspase recruitment domain-containing protein 6;CARD6	(PTHR22797:SF5)
CARD8	Caspase recruitment domain-containing protein 8;CARD8	(PTHR25480:SF35)
CARHSP1	Calcium-regulated heat stable protein 1;CHSP1	CALCIUM-REGULATED HEAT STABLE PROTEIN CRHSP-24 (PTHR12962:SF2)
CASC4	Protein CASC4;CASC4	CANCER SUSCEPTIBILITY CANDIDATE 4 (PTHR15896:SF4)
CASP2	Caspase-2;CASP2	CASPASE-2 (PTHR10454:SF21)
CBL	E3 ubiquitin-protein ligase CBL;CBL	CBL-E3 (PTHR23007:SF5)
CBX5	Chromobox protein homolog 5;CBX5	CHROMOBOX PROTEIN HOMOLOG 1, 3, 5 (HETEROCHROMATIN PROTEIN 1) (PTHR22812:SF4)
CCBP2	C-C chemokine receptor type 11;CCRL1	C-C CHEMOKINE RECEPTOR TYPE 11 (PTHR24227:SF35)
CCDC113	Coiled-coil domain-containing protein 113;CC113	(PTHR15654:SF0)
CCDC50	Coiled-coil domain-containing protein 50;CCD50	(PTHR22115:SF0)
CCL22	C-C motif chemokine 22;CCL22	SMALL INDUCIBLE CYTOKINE A22 (PTHR12015:SF8)
CCPG1	Cell cycle progression protein 1;CCPG1	CELL CYCLE PROGRESSION PROTEIN 1 (PTHR15199:SF0)
CD302	CD302 antigen;CD302	C-TYPE LECTIN RECEPTOR DCL1 (PTHR22803:SF9)
CD3EAP	DNA-directed RNA polymerase I subunit RPA34;RPA34	(PTHR15484:SF3)
CDC6	Cell division control protein 6 homolog;CDC6	CELL DIVISION CONTROL PROTEIN 6-RELATED (PTHR10763:SF18)
CDCP1	CUB domain-containing protein 1;CDCP1	(PTHR14477:SF0)
CDK19	Cyclin-dependent kinase 19;CDK19	CELL DIVISION CYCLE 2-LIKE PROTEIN KINASE 6 (PTHR24056:SF131)
CDRT15L2	CMT1A duplicated region transcript 15 protein-like protein;CD15L	(PTHR16471:SF1)
CECR1	Adenosine deaminase CECR1;CECR1	CAT EYE SYNDROME CRITICAL REGION PROTEIN 1 (PTHR11409:SF5)
CENPH	Centromere protein H;CENPH
CEP63	Centrosomal protein of 63 kDa;CEP63	(PTHR18875:SF2)
CGNL1	Cingulin-like protein 1;CGNL1	PARACINGULIN (PTHR13140:SF4)
CHMP1B	Charged multivesicular body protein 1b;CHM1B	CHARGED MULTIVESICULAR BODY PROTEIN 1A (PTHR10476:SF2)
CHP	Calcium-binding protein p22;CHP1	CALCINEURIN B SUBUNIT (PTHR23056:SF4)
CHRAC1	Chromatin accessibility complex protein 1;CHRC1	CHROMATIN ACCESSIBILITY COMPLEX PROTEIN 1 (PTHR10252:SF7)
CLCC1	Chloride channel CLIC-like protein 1;CLCC1	(PTHR32067:SF0)
CLEC7A	C-type lectin domain family 7 member A;CLC7A	BETA-GLUCAN RECEPTOR (PTHR22800:SF4)
CNBP	Cellular nucleic acid-binding protein;CNBP	CELLULAR NUCLEIC ACID BINDING PROTEIN (PTHR23002:SF11)
CNNM3	Metal transporter CNNM3;CNNM3	ANCIENT CONSERVED DOMAIN PROTEIN 3 (CYCLIN M3) (PTHR12064:SF7)
COX15	Cytochrome c oxidase assembly protein COX15 homolog;COX15	(PTHR23289:SF0)
COX16	Cytochrome c oxidase assembly protein COX16 homolog, mitochondrial;COX16	ACTIVIN RECEPTOR INTERACTING PROTEIN 2 (PTHR17130:SF2)
COX6B2	Cytochrome c oxidase subunit 6B2;CX6B2	CYTOCHROME C OXIDASE POLYPEPTIDE VIB (PTHR11387:SF2)
CPA4	Carboxypeptidase A4;CBPA4	CARBOXYPEPTIDASE A4 (PTHR11705:SF14)
CPSF2	Cleavage and polyadenylation specificity factor subunit 2;CPSF2	CLEAVAGE AND POLYADENYLATION SPECIFICITY FACTOR, 100 KDA SUBUNIT (PTHR11203:SF5)
CRISPLD2	Cysteine-rich secretory protein LCCL domain-containing 2;CRLD2	CYSTEINE-RICH SECRETORY PROTEIN LCCL DOMAIN-CONTAINING 2 (PTHR10334:SF64)
CRKL	Crk-like protein;CRKL	CRK (PTHR19969:SF1)
CRLF3	Cytokine receptor-like factor 3;CRLF3	CYTOKINE RECEPTOR-LIKE FACTOR 3 (PTHR15828:SF2)
CRTAP	Cartilage-associated protein;CRTAP	CARTILAGE-ASSOCIATED PROTEIN (PTHR13986:SF3)
CXCL16	C-X-C motif chemokine 16;CXL16	(PTHR14385:SF0)
CYP2B6	Cytochrome P450 2B6;CP2B6	(PTHR24300:SF22)
CYP4V2	Cytochrome P450 4V2;CP4V2	(PTHR24290:SF0)
CYP51A1	Lanosterol 14-alpha demethylase;CP51A	(PTHR24286:SF4)
CYTH2	Cytohesin-2;G5E9B7	CYTOHESIN-2 (PH, SEC7 AND COILED-COIL DOMAIN-CONTAINING PROTEIN 2)(ARF NUCLEOTIDE-BINDING SITE OPENER) (PTHR10663:SF58)
DBR1	Lariat debranching enzyme;DBR1	(PTHR12849:SF0)
DCUN1D5	DCN1-like protein 5;DCNL5	(PTHR12281:SF0)
DCX	Neuronal migration protein doublecortin;DCX	(PTHR24349:SF70)
DENR	Density-regulated protein;DENR	(PTHR12789:SF0)
DFFB	DNA fragmentation factor subunit beta;DFFB	DNA FRAGMENTATION FACTOR SUBUNIT BETA (PTHR13067:SF5)
DISC1	Disrupted in schizophrenia 1 protein;DISC1	(PTHR14332:SF0)
DNAJC14	DnaJ homolog subfamily C member 14;DJC14	DNAJ HOMOLOG SUBFAMILY C MEMBER 14 (PTHR24078:SF23)
DNAJC16	DnaJ homolog subfamily C member 16;DJC16	DNAJ HOMOLOG SUBFAMILY C MEMBER 16 (PTHR24078:SF8)
DNAJC30	DnaJ homolog subfamily C member 30;DJC30	DNAJ HOMOLOG SUBFAMILY C MEMBER 30 (PTHR24078:SF17)
DPPA4	Developmental pluripotency-associated protein 4;DPPA4	(PTHR32501:SF2)
DSC3	Desmocollin-3;DSC3	(PTHR24025:SF0)
DTX3L	E3 ubiquitin-protein ligase DTX3L;DTX3L	GB DEF: MUS MUSCULUS ADULT MALE ACCESSORY AXILLARY LYMPH NODE CDNA, RIKEN FULL-LENGTH EN (PTHR12622:SF2)
DZIP1	Zinc finger protein DZIP1;DZIP1	(PTHR21502:SF0)
E2F2	Transcription factor E2F2;E2F2	TRANSCRIPTION FACTOR E2F3 (PTHR12081:SF36)
EEF2K	Eukaryotic elongation factor 2 kinase;EF2K	ELONGATION FACTOR-2 KINASE (PTHR14187:SF2)
EFCAB2	EF-hand calcium-binding domain-containing protein 2;EFCB2	UNCHARACTERIZED (PTHR23050:SF6)
EFCAB5	EF-hand calcium-binding domain-containing protein 5;E7EVS9	(PTHR31938:SF1)
EFR3B	Protein EFR3 homolog B;EFR3B	(PTHR12444:SF0)
EHD2	EH domain-containing protein 3;EHD3	EH DOMAIN CONTAINING/PAST 1, 2, 3 (PTHR11216:SF31)
EIF1AD	Probable RNA-binding protein EIF1AD;EIF1A	(PTHR21641:SF0)
EIF2AK2	Interferon-induced, double-stranded RNA-activated protein kinase;E2AK2	INTERFERON-INDUCED, DOUBLE-STRANDED RNA-ACTIVATED PROTEIN KINASE (P1/EIF-2A PROTEIN KINASE) (PTHR11042:SF14)
EIF2S3	Eukaryotic translation initiation factor 2 subunit 3;IF2G	EUKARYOTIC TRANSLATION INITIATION FACTOR 2 GAMMA SUBUNIT (EIF-2- GAMMA) (PTHR23115:SF9)
EIF5A2	Eukaryotic translation initiation factor 5A-2;IF5A2	INITIATION FACTOR 5A (PTHR11673:SF2)
EMR2	EGF-like module-containing mucin-like hormone receptor-like 2;EMR2	EGF-LIKE MODULE-CONTAINING MUCIN-LIKE HORMONE RECEPTOR-LIKE 2 (PTHR12011:SF179)
ENTPD1	Ectonucleoside triphosphate diphosphohydrolase 1;ENTP1	ADENOSINE DIPHOSPHATASE (PTHR11782:SF4)
ENTPD7	Ectonucleoside triphosphate diphosphohydrolase 7;ENTP7	GUANOSINE-DIPHOSPHATASE (PTHR11782:SF5)
EPB41	Protein 4.1;41	(PTHR23280:SF0)
EPHA10	Ephrin type-A receptor 10;E7EML7	EPHRIN TYPE-A RECEPTOR 10 (PTHR24416:SF20)
EPM2AIP1	EPM2A-interacting protein 1;EPMIP	EPM2A-INTERACTING PROTEIN 1 (PTHR11697:SF3)
ERCC1	DNA excision repair protein ERCC-1;ERCC1	(PTHR12749:SF0)
ERI1	3'-5' exoribonuclease 1;ERI1	3-5 EXONUCLEASE ERI1 (PTHR23044:SF7)
EVI5	Ecotropic viral integration site 5 protein homolog;EVI5	ECOTROPIC VIRAL INTEGRATION SITE 5 (PTHR22957:SF44)
EXD1	Exonuclease 3'-5' domain-containing protein 1;EXD1	(PTHR12124:SF4)
EXOSC6	Exosome complex component MTR3;EXOS6	(PTHR11953:SF0)
EXPH5	Exophilin-5;EXPH5	(PTHR21469:SF2)
F11R	Junctional adhesion molecule A;JAM1	JUNCTIONAL ADHESION MOLECULE JAM1 (PTHR12231:SF4)
F2RL2	Proteinase-activated receptor 3;PAR3	PROTEINASE-ACTIVATED RECEPTOR 3 (PTHR24232:SF0)
FAIM	Fas apoptotic inhibitory molecule 1;FAIM1	(PTHR13088:SF1)
FAM105A	Protein FAM105A;F105A	(PTHR32131:SF0)
FAM108B1	Abhydrolase domain-containing protein FAM108B1;F108B	UNCHARACTERIZED (PTHR12277:SF8)
FAM111A	Protein FAM111A;F111A	(PTHR14389:SF2)
FAM117B	Protein FAM117B;F117B	(PTHR14972:SF2)
FAM118A	Protein FAM118A;F118A	(PTHR32177:SF1)
FAM119B	Methyltransferase-like protein 21B;MT21B	(PTHR14614:SF0)
FAM123C	APC membrane recruitment protein 3;AMER3	(PTHR22237:SF0)
FAM129A	Protein Niban;NIBAN	NIBAN (PTHR14392:SF3)
FAM134A	Protein FAM134A;F134A	(PTHR32165:SF2)
FAM134C	Protein FAM134C;F134C	(PTHR32165:SF2)
FAM159B	Membrane protein FAM159B;F159B	(PTHR31395:SF0)
FAM18A	Protein FAM18A;FA18A	(PTHR13019:SF7)
FAM18B2	Protein FAM18B2;F18B2	(PTHR13019:SF7)
FAM190B	Protein FAM190B;F190B	UNCHARACTERIZED (PTHR22461:SF2)
FAM40B	Protein FAM40B;FA40B	(PTHR13239:SF4)
FAM82B	Regulator of microtubule dynamics protein 1;RMD1	(PTHR16056:SF3)
FANCD2	Fanconi anemia group D2 protein;FACD2	(PTHR32086:SF0)
FANCF	Fanconi anemia group F protein;FANCF	(PTHR14449:SF0)
FAT3	Protocadherin Fat 3;FAT3	(PTHR24026:SF14)
FBXO44	F-box only protein 44;FBX44	(PTHR32260:SF7)
FBXO45	F-box/SPRY domain-containing protein 1;FBSP1	(PTHR12245:SF0)
FBXW2	F-box/WD repeat-containing protein 2;FBXW2	(PTHR22837:SF0)
FBXW8	F-box/WD repeat-containing protein 8;FBXW8	NACHT AND WD REPEAT DOMAIN-CONTAINING PROTEIN 1 SOURCE:UNIPROTKB/SWISS-PROT,AC (PTHR22844:SF45)
FCAR	Immunoglobulin alpha Fc receptor;FCAR	IMMUNOGLOBULIN ALPHA FC RECEPTOR (PTHR11738:SF4)
FCGR2A	Low affinity immunoglobulin gamma Fc region receptor II-a;FCG2A	LOW AFFINITY IMMUNOGLOBULIN GAMMA FC REGION RECEPTOR II (PTHR11481:SF13)
FDX1	Adrenodoxin, mitochondrial;ADX	(PTHR23426:SF13)
FDXACB1	Ferredoxin-fold anticodon-binding domain-containing protein 1;FDXA1	(PTHR11538:SF1)
FEZ1	Fasciculation and elongation protein zeta-1;FEZ1	ZYGIN I (PTHR12394:SF4)
FHDC1	FH2 domain-containing protein 1;FHDC1	H/ACA RIBONUCLEOPROTEIN COMPLEX NON-CORE SUBUNIT NAF1 (HNAF1) SOURCE:UNIPROTKB/ (PTHR23213:SF30)
FLCN	Folliculin;FLCN	(PTHR31441:SF0)
FNBP1	Formin-binding protein 1;FNBP1	(PTHR12602:SF23)
FNIP1	Folliculin-interacting protein 1;FNIP1	UNCHARACTERIZED (PTHR21634:SF9)
FOXJ3	Forkhead box protein J3;FOXJ3	(PTHR11829:SF50)
FOXP4	Forkhead box protein P4;FOXP4	(PTHR25042:SF0)
FREM2	FRAS1-related extracellular matrix protein 2;FREM2	FRAS1-RELATED EXTRACELLULAR MATRIX PROTEIN 2 (PTHR11878:SF1)
FRRS1	Ferric-chelate reductase 1;FRRS1	(PTHR23130:SF6)
FTO	Alpha-ketoglutarate-dependent dioxygenase FTO;FTO	(PTHR31291:SF0)
FUS	RNA-binding protein FUS;FUS	TATA-BINDING PROTEIN ASSOCIATED FACTOR 2N (RNA-BINDING PROTEIN 56) (PTHR23238:SF5)
FUT1	Galactoside 2-alpha-L-fucosyltransferase 1;FUT1	(PTHR11927:SF0)
FUT4	Alpha-(1,3)-fucosyltransferase;FUT4	ALPHA-(1,3)-FUCOSYLTRANSFERASE 4 (PTHR11929:SF9)
FUT9	Alpha-(1,3)-fucosyltransferase;FUT9	ALPHA-(1,3)FUCOSYLTRANSFERASE 9 (PTHR11929:SF10)
FXC1	Mitochondrial import inner membrane translocase subunit Tim9 B;TIM9B	(PTHR13172:SF0)
FZD4	Frizzled-4;FZD4	FRIZZLED 4 (PTHR11309:SF23)
G6PC	Glucose-6-phosphatase;G6PC	(PTHR12591:SF0)
GAL3ST4	Galactose-3-O-sulfotransferase 4;G3ST4	GALACTOSE-3-O-SULFOTRANSFERASE 2, 4 (PTHR14647:SF6)
GAPVD1	GTPase-activating protein and VPS9 domain-containing protein 1;GAPD1	VACUOLAR PROTEIN SORTING-ASSOCIATED PROTEIN VPS9-RELATED (PTHR23101:SF24)
GBP4	Guanylate-binding protein 4;GBP4	GUANYLATE-BINDING PROTEIN 4 (PTHR10751:SF17)
GBP6	Guanylate-binding protein 6;GBP6	GUANYLATE-BINDING PROTEIN 6 (PTHR10751:SF25)
GCM1	Chorion-specific transcription factor GCMa;GCM1	CHORION-SPECIFIC TRANSCRIPTION FACTOR GCMA (PTHR12414:SF1)
GDAP2	Ganglioside-induced differentiation-associated protein 2;GDAP2	GANGLIOSIDE INDUCED DIFFERENTIATION ASSOCIATED PROTEIN 2 (PTHR11106:SF4)
GEN1	Flap endonuclease GEN homolog 1;GEN	XP-G/RAD2 DNA REPAIR ENDONUCLEASE FAMILY MEMBER (PTHR11081:SF5)
GFRAL	GDNF family receptor alpha-like;GFRAL	GDNF FAMILY RECEPTOR ALPHA-3 (PTHR10269:SF1)
GGA2	ADP-ribosylation factor-binding protein GGA2;GGA2	GOLGI ASSOCIATED, GAMMA ADAPTIN EAR CONTAINING, ARF BINDING PROTEIN 2 (GGA2) (PTHR13856:SF37)
GHDC	GH3 domain-containing protein;GHDC	(PTHR31901:SF0)
GLB1L3	Beta-galactosidase-1-like protein 3;GLBL3	(PTHR23421:SF14)
GNAI3	Guanine nucleotide-binding protein G(k) subunit alpha;GNAI3	GUANINE NUCLEOTIDE-BINDING PROTEIN G(K) SUBUNIT ALPHA (PTHR10218:SF173)
GNB4	Guanine nucleotide-binding protein subunit beta-4;GBB4	(PTHR19850:SF15)
GNG4	Guanine nucleotide-binding protein G(I)/G(S)/G(O) subunit gamma-4;GBG4	GUANINE NUCLEOTIDE-BINDING PROTEIN G(I)/G(S)/G(O) GAMMA-2 (PTHR13809:SF13)
GNG7	Guanine nucleotide-binding protein G(I)/G(S)/G(O) subunit gamma-7;GBG7	GUANINE NUCLEOTIDE-BINDING PROTEIN G(I)/G(S)/G(O) GAMMA-7 (PTHR13809:SF8)
GNPTAB	N-acetylglucosamine-1-phosphotransferase subunit alpha;GNPTA	(PTHR24045:SF6)
GNS	N-acetylglucosamine-6-sulfatase;GNS	N-ACETYLGLUCOSAMINE-6-SULFATASE (PTHR10342:SF5)
GOLGA6L1	Golgin subfamily A member 6-like protein 1;H0YK22	GOLGI AUTOANTIGEN, GOLGIN SUBFAMILY A, 2-RELATED (PTHR23143:SF7)
GOLGA6L6	Putative golgin subfamily A member 6-like protein 6;GG6L6	GOLGI AUTOANTIGEN, GOLGIN SUBFAMILY A, 2-RELATED (PTHR23143:SF7)
GOLPH3L	Golgi phosphoprotein 3-like;GLP3L	(PTHR12704:SF2)
GPR37L1	Endothelin B receptor-like protein 2;ETBR2	ENDOTHELIN B RECEPTOR-LIKE PROTEIN 2 (PTHR24243:SF33)
GPR4	G-protein coupled receptor 4;GPR4	G PROTEIN-COUPLED RECEPTOR 4 (PTHR24232:SF11)
GPR81	Hydroxycarboxylic acid receptor 1;HCAR1	OXOEICOSANOID RECEPTOR 1 (PTHR24231:SF0)
GPR83	Probable G-protein coupled receptor 83;GPR83	PROBABLE G-PROTEIN COUPLED RECEPTOR 83 (PTHR24242:SF58)
GRSF1	G-rich sequence factor 1;GRSF1	RNA-BINDING PROTEIN 12 (SH3/WW DOMAIN ANCHOR PROTEIN IN THE NUCLEUS) (SWAN) (PTHR13976:SF5)
GRWD1	Glutamate-rich WD repeat-containing protein 1;GRWD1	GLUTAMATE RICH WD REPEAT PROTEIN (GRWD) (PTHR22850:SF6)
GSDMA	Gasdermin-A;GSDMA	GASDERMIN (PTHR16399:SF10)
GSPT1	Eukaryotic peptide chain release factor GTP-binding subunit ERF3A;ERF3A	EUKARYOTIC PEPTIDE CHAIN RELEASE FACTOR GTP-BINDING SUBUNIT (ERF2) (TRANSLATION RELEASE FACTOR 3) (ERF3) (ERF-3) (PTHR23115:SF36)
GTF2IRD2	General transcription factor II-I repeat domain-containing protein 2A;GTD2A	GENERAL TRANSCRIPTION FACTOR II-I REPEAT DOMAIN-CONTAINING PROTEIN 2 (PTHR11697:SF35)
GTF2IRD2B	General transcription factor II-I repeat domain-containing protein 2B;GTD2B	GENERAL TRANSCRIPTION FACTOR II-I REPEAT DOMAIN-CONTAINING PROTEIN 2 (PTHR11697:SF35)
GTPBP1	GTP-binding protein 1;GTPB1	GTP BINDING PROTEIN 1 (PTHR23115:SF6)
GTPBP3	tRNA modification GTPase GTPBP3, mitochondrial;GTPB3	MITOCHONDRIAL GTP BINDING PROTEIN (PTHR11649:SF14)
GUF1	Translation factor GUF1, mitochondrial;GUF1	TRANSLATION ELONGATION FACTOR G (PTHR23115:SF13)
HAUS3	HAUS augmin-like complex subunit 3;HAUS3	(PTHR19378:SF0)
HAUS5	HAUS augmin-like complex subunit 5;HAUS5
HAVCR2	Hepatitis A virus cellular receptor 2;HAVR2	T-CELL IMMUNOGLOBULIN AND MUCIN DOMAIN CONTAINING 3 (TIM3) (HEPATITIS A VIRUS CELLULAR RECEPTOR 2) (PTHR15498:SF7)
HDAC2	Histone deacetylase 2;HDAC2	HISTONE DEACETYLASE 2 (HD2) (PTHR10625:SF60)
HECA	Headcase protein homolog;HDC	(PTHR13425:SF0)
HELZ	Probable helicase with zinc finger domain;HELZ	HELICASE WITH ZINC FINGER DOMAIN (DOWN-REGULATED IN HUMAN CANCERS PROTEIN) (PTHR10887:SF9)
HIF3A	Hypoxia-inducible factor 3-alpha;HIF3A	HYPOXIA-INDUCIBLE FACTOR 3 ALPHA, HIF-3 ALPHA (PTHR23043:SF6)
HIGD1A	HIG1 domain family member 1A;HIG1A	HYPOXIA-INDUCBILE GENE 1 (HIG1) (PTHR12297:SF2)
HJURP	Holliday junction recognition protein;HJURP	(PTHR15992:SF1)
HOMEZ	Homeobox and leucine zipper protein Homez;HOMEZ	(PTHR15467:SF3)
HP1BP3	Heterochromatin protein 1-binding protein 3;HP1B3	(PTHR15832:SF0)
HSD17B13	17-beta-hydroxysteroid dehydrogenase 13;DHB13	(PTHR24316:SF1)
HSD3B7	3 beta-hydroxysteroid dehydrogenase type 7;3BHS7	3 BETA-HYDROXYSTEROID DEHYDROGENASE (PTHR10366:SF20)
HTR1D	5-hydroxytryptamine receptor 1D;5HT1D	5-HYDROXYTRYPTAMINE RECEPTOR 1D (PTHR24247:SF17)
HYAL4	Hyaluronidase-4;HYAL4	HYALURONIDASE 4 (PTHR11769:SF7)
IFLTD1	Intermediate filament tail domain-containing protein 1;ILFT1	(PTHR23239:SF46)
IFNAR2	Interferon alpha/beta receptor 2;INAR2	INTERFERON-ALPHA/BETA RECEPTOR BETA CHAIN (PTHR20859:SF23)
IL11	Interleukin-11;IL11	(PTHR16922:SF0)
IL28RA	Interleukin-28 receptor subunit alpha;I28RA	INTERLEUKIN 28 RECEPTOR ALPHA (PTHR20859:SF6)
IMPA1	Inositol monophosphatase 1;IMPA1	MYO INOSITOL MONOPHOSPHATASE (PTHR20854:SF4)
ING5	Inhibitor of growth protein 5;ING5	INHIBITOR OF GROWTH PROTEIN 5 (PTHR10333:SF41)
INMT	Indolethylamine N-methyltransferase;INMT	INDOLETHYLAMINE N-METHYLTRANSFERASE (PTHR10867:SF6)
INTS2	Integrator complex subunit 2;INT2	(PTHR32515:SF0)
IPCEF1	Interactor protein for cytohesin exchange factors 1;ICEF1	INTERACTOR PROTEIN FOR CYTOHESIN EXCHANGE FACTORS 1 (PTHR12844:SF1)
IRAK2	Interleukin-1 receptor-associated kinase-like 2;IRAK2	INTERLEUKIN-1 RECEPTOR-ASSOCIATED KINASE-LIKE 2 (PTHR24419:SF2)
IRAK3	Interleukin-1 receptor-associated kinase 3;IRAK3	INTERLEUKIN-1 RECEPTOR-ASSOCIATED KINASE 3 (PTHR24419:SF7)
IREB2	Iron-responsive element-binding protein 2;IREB2	ACONITASE (PTHR11670:SF1)
ITGB8	Integrin beta-8;ITB8	INTEGRIN BETA-8 (PTHR10082:SF9)
JAK3	Tyrosine-protein kinase JAK3;JAK3	TYROSINE-PROTEIN KINASE JAK2 (PTHR24418:SF69)
JOSD1	Josephin-1;JOS1	(PTHR13291:SF0)
KATNAL1	Katanin p60 ATPase-containing subunit A-like 1;KATL1	KATANIN-RELATED (PTHR23074:SF19)
KBTBD12	Kelch repeat and BTB domain-containing protein 12;KBTBC	(PTHR24412:SF25)
KCNE4	Potassium voltage-gated channel subfamily E member 4;KCNE4	(PTHR20918:SF0)
KIAA0513	Uncharacterized protein KIAA0513;K0513	(PTHR13663:SF0)
KIAA1467	Uncharacterized protein KIAA1467;K1467	(PTHR21419:SF10)
KIAA1632	Ectopic P granules protein 5 homolog;EPG5	(PTHR31139:SF1)
KIAA1671	Uncharacterized protein KIAA1671;K1671	(PTHR22042:SF0)
KIAA1712	Centrosomal protein of 44 kDa;CEP44	(PTHR31477:SF0)
KIAA1751	Uncharacterized protein KIAA1751;K1751	(PTHR22538:SF0)
KIAA1875	WD repeat-containing protein KIAA1875;K1875	G-PROTEIN BETA WD-40 REPEATS CONTAINING PROTEIN (PTHR22847:SF50)
KIAA2018	Basic helix-loop-helix domain-containing protein KIAA2018;K2018	MANNOSYL-OLIGOSACCHARIDE ALPHA-1,2-MANNOSIDASE-RELATED (PTHR11742:SF2)
KLF8	Krueppel-like factor 8;KLF8	CORE PROMOTER ELEMENT-BINDING PROTEIN (KRUPPEL-LIKE FACTOR 6) (PTHR23223:SF17)
KLHL30	Kelch-like protein 30;KLH30	(PTHR24412:SF9)
L2HGDH	L-2-hydroxyglutarate dehydrogenase, mitochondrial;L2HDH	NAD DEHYDROGENASE (PTHR13847:SF23)
LAMP3	Lysosome-associated membrane glycoprotein 3;LAMP3	LYSOSOME-ASSOCIATED MEMBRANE GLYCOPROTEIN (PTHR11506:SF3)
LEPROT	Leptin receptor gene-related protein;OBRG	(PTHR12050:SF0)
LGSN	Lengsin;LGSN	GLUTAMATE-AMMONIA LIGASE DOMAIN CONTAINING 1 PROTEIN (LENGSIN) (LENS GLUTAMINE SYNTHASE) (PTHR20852:SF6)
LIN54	Protein lin-54 homolog;LIN54	CXC DOMAIN-CONTAINING PROTEIN 1 (PTHR12446:SF2)
LIN7C	Protein lin-7 homolog C;LIN7C	LIN-7-LIKE PROTEINS (PTHR14063:SF2)
LLGL1	Lethal(2) giant larvae protein homolog 1;L2GL1	LETHAL(2) GIANT LARVAE PROTEIN HOMOLOG 1 (PTHR10241:SF21)
LMX1B	LIM homeobox transcription factor 1-beta;LMX1B	(PTHR24208:SF0)
LONRF2	LON peptidase N-terminal domain and RING finger protein 2;LONF2	(PTHR23327:SF1)
LPCAT2	Lysophosphatidylcholine acyltransferase 2;PCAT2	ACETYLTRANSFERASE-RELATED (PTHR23063:SF1)
LPCAT3	Lysophospholipid acyltransferase 5;MBOA5	C3F (PTHR13906:SF2)
LPIN3	Phosphatidate phosphatase LPIN3;LPIN3	LIPIN3 (PTHR12181:SF9)
LRPPRC	Leucine-rich PPR motif-containing protein, mitochondrial;LPPRC	(PTHR24015:SF184)
LRRC10	Leucine-rich repeat-containing protein 10;LRC10	LEUCINE-RICH REPEAT-CONTAINING PROTEIN (PTHR23155:SF23)
LRRC19	Leucine-rich repeat-containing protein 19;LRC19	(PTHR24369:SF2)
LRRC25	Leucine-rich repeat-containing protein 25;LRC25	(PTHR20878:SF0)
LRRC47	Leucine-rich repeat-containing protein 47;LRC47	LEUCINE-RICH REPEAT-CONTAINING PROTEIN 47 (PTHR10947:SF1)
LTB4R	Leukotriene B4 receptor 1;LT4R1	LEUKOTRIENE B4 RECEPTOR 1 (PTHR24230:SF30)
LUZP2	Leucine zipper protein 2;LUZP2	(PTHR22414:SF0)
LY75	Lymphocyte antigen 75;LY75	PREDICTED: HYPOTHETICAL PROTEIN (PTHR22803:SF36)
LYRM4	LYR motif-containing protein 4;LYRM4	(PTHR13166:SF0)
LYZ	Lysozyme C;LYSC	LYSOZYME C (MILK ISOZYME) (PTHR11407:SF8)
LZTS1	Leucine zipper putative tumor suppressor 1;LZTS1	(PTHR32498:SF0)
MACC1	Metastasis-associated in colon cancer protein 1;MACC1	SH3 DOMAIN-CONTAINING PROTEIN 7A5 (PTHR15603:SF1)
MAK	Serine/threonine-protein kinase MAK;MAK	SERINE/THREONINE-PROTEIN KINASE MAK (PTHR24055:SF113)
MALL	MAL-like protein;MALL	BENE MYELIN AND LYMPHOCYTE PROTEIN (PTHR22776:SF13)
MANSC1	MANSC domain-containing protein 1;MANS1	(PTHR16021:SF2)
MAP1LC3C	Microtubule-associated proteins 1A/1B light chain 3C;MLP3C	AUTOPHAGY-RELATED PROTEIN 8 (PTHR10969:SF17)
MAP4	Microtubule-associated protein 4;MAP4	MICROTUBULE-ASSOCIATED PROTEIN 4 (PTHR11501:SF3)
MAPKSP1	Ragulator complex protein LAMTOR3;LTOR3	RAGULATOR COMPLEX PROTEIN LAMTOR3 (PTHR13378:SF0)
MARVELD2	MARVEL domain-containing protein 2;MALD2	MARVELD2 PROTEIN (PTHR23288:SF3)
MAST3	Microtubule-associated serine/threonine-protein kinase 3;MAST3	MICROTUBULE-ASSOCIATED SERINE/THREONINE-PROTEIN KINASE 1-RELATED (PTHR24356:SF39)
MBOAT1	Lysophospholipid acyltransferase 1;MBOA1	O-ACYLTRANSFERASE (MEMBRANE BOUND) DOMAIN CONTAINING PROTEIN (PTHR13906:SF4)
MCART1	Mitochondrial carrier triple repeat protein 1;MCAR1	(PTHR24089:SF36)
MCART6	Mitochondrial carrier triple repeat protein 6;MCAR6	(PTHR24089:SF36)
MCCC2	Methylcrotonoyl-CoA carboxylase beta chain, mitochondrial;MCCB	ACETYL-COA CARBOXYLASE CARBOXYLTRANSFERASE-RELATED (PTHR22855:SF13)
MCF2L2	Probable guanine nucleotide exchange factor MCF2L2;MF2L2	RHO FAMILY GUANINE-NUCLEOTIDE EXCHANGE FACTOR (PTHR22826:SF4)
MDM2	E3 ubiquitin-protein ligase Mdm2;MDM2	E3 UBIQUITIN-PROTEIN LIGASE MDM2 (P53-BINDING PROTEIN MDM2) (PTHR10360:SF9)
ME2	NAD-dependent malic enzyme, mitochondrial;MAOM	MALIC ENZYME (PTHR23406:SF2)
MED17	Mediator of RNA polymerase II transcription subunit 17;MED17	TRANSCRIPTIONAL CO-ACTIVATOR CRSP77-RELATED (PTHR13114:SF2)
MEFV	Pyrin;MEFV	(PTHR24103:SF85)
MFSD4	Major facilitator superfamily domain-containing protein 4;MFSD4	(PTHR23121:SF5)
MGRN1	E3 ubiquitin-protein ligase MGRN1;MGRN1	(PTHR22996:SF0)
MICB	MHC class I polypeptide-related sequence B;MICB	MHC CLASS I ANTIGEN (PTHR16675:SF53)
MLANA	Melanoma antigen recognized by T-cells 1;MAR1	(PTHR15305:SF0)
MOAP1	Modulator of apoptosis 1;MOAP1	(PTHR23095:SF5)
MOBKL1A	MOB kinase activator 1B;MOB1B	MPS ONE BINDER KINASE ACTIVATOR-LIKE 1 (MOB1 HOMOLOG 1) (MOB1) (PTHR22599:SF8)
MOBKL2A	MOB kinase activator 3A;MOB3A	MPS ONE BINDER KINASE ACTIVATOR-LIKE 2 (MOB1 HOMOLOG 2) (PROTEIN MOB3) (PTHR22599:SF9)
MOCS3	Adenylyltransferase and sulfurtransferase MOCS3;MOCS3	MOLYBDENUM COFACTOR SYNTHESIS PROTEIN 3 (PTHR10953:SF81)
MON2	Protein MON2 homolog;MON2	PROTEIN MON2 HOMOLOG (PTHR10663:SF5)
MORN4	MORN repeat-containing protein 4;MORN4	PHOSPHATIDYLINOSITOL-4-PHOSPHATE 5-KINASE-RELATED (PTHR23084:SF27)
MPHOSPH8	M-phase phosphoprotein 8;MPP8	M-PHASE PHOSPHOPROTEIN 8 (PTHR24188:SF6)
MPV17L	Mpv17-like protein;MP17L	(PTHR11266:SF4)
MRO	Protein maestro;MSTRO	(PTHR23120:SF1)
MRPL44	39S ribosomal protein L44, mitochondrial;RM44	(PTHR14488:SF2)
MRPL49	39S ribosomal protein L49, mitochondrial;RM49	(PTHR13477:SF0)
MRPS16	28S ribosomal protein S16, mitochondrial;RT16	28S RIBOSOMAL PROTEIN S16, MITOCHONDRIAL (PTHR12919:SF1)
MRPS27	28S ribosomal protein S27, mitochondrial;RT27	(PTHR21393:SF0)
MS4A10	Membrane-spanning 4-domains subfamily A member 10;M4A10	MEMBRANE-SPANNING 4-DOMAINS SUBFAMILY A MEMBER 10 (PTHR23320:SF5)
MTF1	Myelin transcription factor 1;MYT1	MYELIN TRANSCRIPTION FACTOR 1 (PTHR10816:SF10)
MTFMT	Methionyl-tRNA formyltransferase, mitochondrial;FMT	(PTHR11138:SF0)
MTL5	Tesmin;MTL5	CXC DOMAIN-CONTAINING PROTEIN 1 (PTHR12446:SF2)
MTPAP	Poly(A) RNA polymerase, mitochondrial;PAPD1	PAP ASSOCIATED DOMAIN CONTAINING 1 (PAPD1) (PTHR12271:SF4)
MTX3	Metaxin-3;MTX3	METAXIN 1,3 (PTHR12289:SF16)
MXRA7	Matrix-remodeling-associated protein 7;MXRA7	(PTHR21845:SF0)
MYEF2	Myelin expression factor 2;MYEF2	SINGLE-STRAND TELOMERIC DNA-BINDING PROTEIN GBP2-RELATED (PTHR23003:SF3)
MYO5C	Unconventional myosin-Vc;MYO5C	MYOSIN HEAVY CHAIN (PTHR13140:SF134)
NANOG	Homeobox protein NANOG;NANOG	(PTHR24327:SF7)
NAV1	Neuron navigator 1;NAV1	STEERIN1 (NEURON NAVIGATOR 1) (PTHR12784:SF3)
NCCRP1	Non-specific cytotoxic cell receptor protein 1 homolog;NCRP1	(PTHR12125:SF1)
NDE1	Nuclear distribution protein nudE homolog 1;NDE1	NUCLEAR DISTRIBUTION PROTEIN NUDE HOMOLOG 1 (PTHR10921:SF1)
NDST3	Bifunctional heparan sulfate N-deacetylase/N-sulfotransferase 3;NDST3	BIFUNCTIONAL HEPARAN SULFATE N-DEACETYLASE/N-SULFOTRANSFERASE 3 (PTHR10605:SF15)
NDUFV3	NADH dehydrogenase [ubiquinone] flavoprotein 3, mitochondrial;NDUV3	NADH-UBIQUINONE OXIDOREDUCTASE 9 KDA SUBUNIT, MITOCHONDRIAL (PTHR17117:SF1)
NEDD4L	E3 ubiquitin-protein ligase NEDD4-like;NED4L	E3 UBIQUITIN-PROTEIN LIGASE NEDD-4 (PTHR11254:SF78)
NEIL2	Endonuclease 8-like 2;NEIL2	ENDONUCLEASE VIII-LIKE 2 (DNA GLYCOSYLASE/AP LYASE NEIL2) (PTHR22993:SF5)
NEK4	Serine/threonine-protein kinase Nek4;NEK4	SERINE/THREONINE-PROTEIN KINASE NEK4 (PTHR24361:SF190)
NF2	Merlin;MERL	MERLIN (MOESIN-EZRIN-RADIXIN-LIKE PROTEIN) (PTHR23281:SF4)
NFAT5	Nuclear factor of activated T-cells 5;NFAT5	NUCLEAR FACTOR OF ACTIVATED T-CELLS 5 (PTHR12533:SF1)
NLRC3	Protein NLRC3;NLRC3	(PTHR24106:SF5)
NLRP3	NACHT, LRR and PYD domains-containing protein 3;NALP3	(PTHR24106:SF4)
NMUR1	Neuromedin-U receptor 1;NMUR1	NEUROMEDIN-U RECEPTOR 1 (PTHR24243:SF15)
NRIP3	Nuclear receptor-interacting protein 3;NRIP3	NUCLEAR RECEPTOR INTERACTING PROTEIN 3 (PTHR12917:SF2)
NT5DC3	5'-nucleotidase domain-containing protein 3;NT5D3	TU12B1-TY (PTHR12103:SF3)
NUAK2	NUAK family SNF1-like kinase 2;NUAK2	NUAK FAMILY SNF1-LIKE KINASE 2 (PTHR24343:SF79)
NUDT15	Probable 8-oxo-dGTP diphosphatase NUDT15;NUD15	(PTHR16099:SF1)
NUDT19	Nucleoside diphosphate-linked moiety X motif 19, mitochondrial;NUD19	(PTHR12318:SF0)
NXN	Nucleoredoxin;NXN	NUCLEOREDOXIN (PTHR13871:SF6)
OLFML2A	Olfactomedin-like protein 2A;OLM2A	NOELIN (PTHR23192:SF9)
OPRK1	Kappa-type opioid receptor;OPRK	KAPPA-TYPE OPIOID RECEPTOR (PTHR24229:SF1)
OR7D2	Olfactory receptor 7D2;OR7D2	(PTHR26451:SF1)
OSBPL2	Oxysterol-binding protein-related protein 2;OSBL2	OXYSTEROL-BINDING PROTEIN-RELATED PROTEIN 2 (PTHR10972:SF54)
OSMR	Oncostatin-M-specific receptor subunit beta;OSMR	ONCOSTATIN M SPECIFIC RECEPTOR (PTHR23036:SF9)
OTUD3	OTU domain-containing protein 3;OTUD3	(PTHR12419:SF0)
PACRGL	PACRG-like protein;PACRL	(PTHR21207:SF0)
PACS2	Phosphofurin acidic cluster sorting protein 2;PACS2	(PTHR13280:SF5)
PAIP2B	Polyadenylate-binding protein-interacting protein 2B;PAI2B	(PTHR13154:SF0)
PAK2	PAK-2p27;PAK2	SERINE/THREONINE-PROTEIN KINASE PAK 1 (PTHR24361:SF186)
PAPLN	Papilin;PPN	(PTHR13723:SF135)
PAQR8	Membrane progestin receptor beta;MPRB	MEMBRANE PROGESTIN RECEPTOR BETA (PTHR20855:SF5)
PARD6B	Partitioning defective 6 homolog beta;PAR6B	PAR-6 BETA (PTHR14102:SF4)
PARP11	Poly [ADP-ribose] polymerase 11;PAR11	POLY (ADP-RIBOSE) POLYMERASE FAMILY, MEMBER 11 (PTHR14453:SF10)
PARP9	Poly [ADP-ribose] polymerase 9;PARP9	B AGGRESSIVE LYMPHOMA PROTEIN (PTHR14453:SF11)
PCBD2	Pterin-4-alpha-carbinolamine dehydratase 2;PHS2	(PTHR12599:SF0)
PCDHA9	Protocadherin alpha-9;PCDA9	(PTHR24028:SF12)
PCDHB11	Protocadherin beta-11;PCDBB	(PTHR24028:SF19)
PCYT1B	Choline-phosphate cytidylyltransferase B;PCY1B	CHOLINE-PHOSPHATE CYTIDYLYLTRANSFERASE B (PTHR10739:SF20)
PDE12	2',5'-phosphodiesterase 12;PDE12	2-PHOSPHODIESTERASE (PTHR12121:SF12)
PDE6B	Rod cGMP-specific 3',5'-cyclic phosphodiesterase subunit beta;PDE6B	ROD CGMP-SPECIFIC 3,5-CYCLIC PHOSPHODIESTERASE BETA-SUBUNIT (PTHR11347:SF24)
PDK1	[Pyruvate dehydrogenase [lipoamide]] kinase isozyme 1, mitochondrial;PDK1	PYRUVATE DEHYDROGENASE KINASE (PTHR11947:SF3)
PDLIM2	PDZ and LIM domain protein 2;PDLI2	SYNAPTOPODIN-2 (MYOPODIN)(GENETHONIN-2) [SOURCE:UNIPROTKB/SWISS-PROT,ACC:Q9UMS6] (PTHR24214:SF3)
PDSS2	Decaprenyl-diphosphate synthase subunit 2;DLP1	CANDIDATE TUMOR SUPPRESSOR PROTEIN (PTHR12001:SF4)
PDXK	Pyridoxal kinase;PDXK	PYRIDOXAL KINASE (PTHR10534:SF0)
PER2	Period circadian protein homolog 2;PER2	PERIOD CIRCADIAN PROTEIN 2 (PTHR11269:SF9)
PFAS	Phosphoribosylformylglycinamidine synthase;PUR4	PHOSPHORIBOSYLFORMYLGLYCINAMIDINE SYNTHASE (PTHR10099:SF0)
PGAP1	GPI inositol-deacylase;PGAP1	NEGATIVE REGULATOR OF VESICLE FORMATION-RELATED (PTHR15495:SF1)
PHF17	Protein Jade-1;JADE1	JADE1L PROTEIN (PTHR13793:SF26)
PHLDA1	Pleckstrin homology-like domain family A member 1;PHLA1	(PTHR15478:SF0)
PHLPP2	PH domain leucine-rich repeat-containing protein phosphatase 2;PHLP2	LEUCINE-RICH REPEAT-CONTAINING PROTEIN (PTHR23155:SF8)
PHYHD1	Phytanoyl-CoA dioxygenase domain-containing protein 1;PHYD1	(PTHR20883:SF0)
PIGR	Polymeric immunoglobulin receptor;PIGR	POLYMERIC-IMMUNOGLOBULIN RECEPTOR (PTHR11860:SF1)
PIGW	Phosphatidylinositol-glycan biosynthesis class W protein;PIGW	PHOSPHATIDYLINOSITOL-GLYCAN BIOSYNTHESIS CLASS W PROTEIN (PTHR20661:SF0)
PIK3C2B	Phosphatidylinositol 4-phosphate 3-kinase C2 domain-containing subunit beta;P3C2B	PHOSPHATIDYLINOSITOL-4-PHOSPHATE 3-KINASE C2 DOMAIN-CONTAINING BETA POLYPEPTIDE (PTHR10048:SF30)
PIK3CD	Phosphatidylinositol 4,5-bisphosphate 3-kinase catalytic subunit delta isoform;PK3CD	PHOSPHATIDYLINOSITOL 4,5-BISPHOSPHATE 3-KINASE CATALYTIC SUBUNIT DELTA ISOFORM (PTHR10048:SF35)
PKNOX1	Homeobox protein PKNOX1;PKNX1	HOMEOBOX PROTEIN PKNOX1 (PTHR11850:SF7)
PLAC8	Placenta-specific gene 8 protein;PLAC8	(PTHR32449:SF0)
PLD6	Mitochondrial cardiolipin hydrolase;PLD6	(PTHR21248:SF0)
PLEKHA1	Pleckstrin homology domain-containing family A member 1;PKHA1	(PTHR14336:SF3)
PLEKHG2	Pleckstrin homology domain-containing family G member 2;PKHG2	RHO GUANINE NUCLEOTIDE EXCHANGE FACTOR 7 (PAK-INTERACTING EXCHANGE FACTOR BETA) (PTHR22826:SF17)
PLEKHG5	Pleckstrin homology domain-containing family G member 5;PKHG5	(PTHR13217:SF6)
PLEKHH2	Pleckstrin homology domain-containing family H member 2;PKHH2	PLEKHH2 (PTHR22903:SF3)
PM20D2	Peptidase M20 domain-containing protein 2;P20D2	AMINOBENZOYL-GLUTAMATE UTILIZATION PROTEIN B (PTHR30575:SF0)
PNMA2	Paraneoplastic antigen Ma2;PNMA2	PARANEOPLASTIC ANTIGEN MA2 (PTHR23095:SF4)
PNO1	RNA-binding protein PNO1;PNO1	(PTHR12826:SF4)
PNPO	Pyridoxine-5'-phosphate oxidase;PNPO	PYRIDOXINE-5-PHOSPHATE OXIDASE (PTHR10851:SF0)
POLI	DNA polymerase iota;POLI	DNA POLYMERASE IOTA (PTHR11076:SF10)
POU2F3	POU domain, class 2, transcription factor 3;PO2F3	POU DOMAIN, CLASS 2, TRANSCRIPTION FACTOR 3 (PTHR11636:SF18)
PPFIBP1	Liprin-beta-1;LIPB1	LIP-RELATED PROTEIN (LIPRIN) BETA (PTHR12587:SF1)
PPID	Peptidyl-prolyl cis-trans isomerase D;PPID	40 KDA PEPTIDYL-PROLYL CIS-TRANS ISOMERASE (PTHR11071:SF67)
PRKAA1	5'-AMP-activated protein kinase catalytic subunit alpha-1;AAPK1	5-AMP-ACTIVATED PROTEIN KINASE CATALYTIC SUBUNIT ALPHA-1 (PTHR24343:SF81)
PRKCA	Protein kinase C alpha type;KPCA	PROTEIN KINASE C ALPHA TYPE (PTHR24357:SF65)
PRND	Prion-like protein doppel;PRND	(PTHR15506:SF0)
PRR23C	Proline-rich protein 23C;PR23C	(PTHR31813:SF0)
PSMG3	Proteasome assembly chaperone 3;PSMG3	(PTHR31051:SF0)
PSPH	Phosphoserine phosphatase;SERB	PHOSPHOSERINE PHOSPHATASE (PTHR10000:SF0)
PSTPIP2	Proline-serine-threonine phosphatase-interacting protein 2;PPIP2	(PTHR23065:SF0)
PTGIS	Prostacyclin synthase;PTGIS	(PTHR24295:SF0)
PTPN18	Tyrosine-protein phosphatase non-receptor type 18;PTN18	PROTEIN TYROSINE PHOSPHATSE N18 (PTHR19134:SF29)
PTPRB	Receptor-type tyrosine-protein phosphatase beta;PTPRB	RECEPTOR PROTEIN TYROSINE PHOSPHATASE B, FRAGMENT (PTHR19134:SF10)
PURB	Transcriptional activator protein Pur-beta;PURB	(PTHR12611:SF0)
PXMP3	Peroxisome biogenesis factor 2;PEX2	(PTHR12590:SF3)
R3HDM2	R3H domain-containing protein 2;R3HD2	R3H DOMAIN CONTAINING PROTEIN (PTHR15672:SF8)
RAB11FIP4	Rab11 family-interacting protein 4;RFIP4	(PTHR15726:SF3)
RAB22A	Ras-related protein Rab-22A;RB22A	(PTHR24073:SF8)
RAB33B	Ras-related protein Rab-33B;RB33B	(PTHR24073:SF194)
RAB36	Ras-related protein Rab-36;RAB36	(PTHR24073:SF189)
RAB37	Ras-related protein Rab-37;RAB37	(PTHR24073:SF14)
RAB39	Ras-related protein Rab-34;RAB34	(PTHR24073:SF189)
RASA4	Ras GTPase-activating protein 4;RASL2	RAS GTPASE-ACTIVATING PROTEIN 4 (PTHR10194:SF4)
RASGRP4	RAS guanyl-releasing protein 4;GRP4	RAS GUANYL RELEASING PROTEIN 4, RAS-GRP4 (PTHR23113:SF17)
RASSF2	Ras association domain-containing protein 2;RASF2	RASSF2 (PTHR22738:SF5)
RBM34	RNA-binding protein 34;RBM34	(PTHR24011:SF6)
RBMS2	RNA-binding motif, single-stranded-interacting protein 2;RBMS2	(PTHR24011:SF112)
RD3	Protein RD3;RD3
RELL1	RELT-like protein 1;RELL1	(PTHR31037:SF0)
REPS2	RalBP1-associated Eps domain-containing protein 2;REPS2	PARTNER OF RALBP-1 (PTHR11216:SF33)
RFFL	E3 ubiquitin-protein ligase rififylin;RFFL	FYVE-RING FINGER PROTEIN SAKURA (PTHR14879:SF2)
RFT1	Protein RFT1 homolog;RFT1	(PTHR13117:SF5)
RGS12	Regulator of G-protein signaling 12;RGS12	REGULATOR OF G-PROTEIN SIGNALING 12 (PTHR10845:SF18)
RHD	Blood group Rh(D) polypeptide;RHD	RHESUS BLOOD GROUP CE, D GLYCOPROTEIN (RH30) (PTHR11883:SF2)
RHOF	Rho-related GTP-binding protein RhoF;RHOF	RHO-RELATED GTP-BINDING PROTEIN RHOF (PTHR24072:SF99)
RHPN2	Rhophilin-2;RHPN2	(PTHR23031:SF5)
RLIM	E3 ubiquitin-protein ligase RLIM;RNF12	RING FINGER PROTEIN 12 (PTHR14155:SF3)
RNF144A	Probable E3 ubiquitin-protein ligase RNF144A;R144A	UBIQUITIN CONJUGATING ENZYME 7 INTERACTING PROTEIN 4 (PTHR11685:SF8)
RNF144B	E3 ubiquitin-protein ligase RNF144B;R144B	UBIQUITIN CONJUGATING ENZYME 7 INTERACTING PROTEIN 4 (PTHR11685:SF8)
RNF207	RING finger protein 207;RN207	(PTHR22635:SF0)
RNF213	E3 ubiquitin-protein ligase RNF213;H3BLU6	(PTHR22605:SF0)
RNF7	RING-box protein 2;RBX2	RING FINGER 2 (PTHR11210:SF3)
RNF8	E3 ubiquitin-protein ligase RNF8;RNF8	(PTHR15067:SF3)
RPH3AL	Rab effector Noc2;RPH3L	(PTHR14100:SF0)
RPL28	60S ribosomal protein L28;RL28	60S RIBOSOMAL PROTEIN L28 (PTHR10544:SF0)
RPP30	Ribonuclease P protein subunit p30;RPP30	(PTHR13031:SF0)
RRM2	Ribonucleoside-diphosphate reductase subunit M2;RIR2	(PTHR23409:SF6)
RRP15	RRP15-like protein;RRP15	(PTHR13245:SF7)
RUNDC2C	Putative RUN domain-containing protein 2B;RUN2B	SORTING NEXIN-29 (PTHR22835:SF55)
S100PBP	S100P-binding protein;S1PBP	(PTHR14455:SF0)
S1PR2	Sphingosine 1-phosphate receptor 2;S1PR2	SPHINGOSINE 1-PHOSPHATE RECEPTOR 2 (PTHR22750:SF17)
SASH1	SAM and SH3 domain-containing protein 1;SASH1	(PTHR12301:SF2)
SC4MOL	Methylsterol monooxygenase 1;MSMO1	C-4 METHYL STEROL OXIDASE (PTHR11863:SF4)
SC5DL	Lathosterol oxidase;SC5D	STEROL DESATURASE (PTHR11863:SF2)
SCAI	Protein SCAI;SCAI	(PTHR21243:SF3)
SCAMP4	Secretory carrier-associated membrane protein 4;SCAM4	SECRETORY CARRIER-ASSOCIATED MEMBRANE PROTEIN 4 (PTHR10687:SF11)
SCARF1	Scavenger receptor class F member 1;SREC	(PTHR24043:SF3)
SCD5	Stearoyl-CoA desaturase 5;SCD5	PREDICTED: SIMILAR TO STEAROYL-COENZYME A DESATURASE 1 (PTHR11351:SF16)
SCML2	Sex comb on midleg-like protein 2;SCML2	SEX COMB ON MIDLEG HOMOLOG 1 (PTHR12247:SF14)
SCN3B	Sodium channel subunit beta-3;SCN3B	SODIUM CHANNEL SUBUNIT BETA-3 (PTHR10546:SF1)
SEC62	Translocation protein SEC62;SEC62	(PTHR12443:SF9)
SEC63	Translocation protein SEC63 homolog;SEC63	(PTHR24075:SF0)
SENP5	Sentrin-specific protease 5;SENP5	(PTHR12606:SF0)
SEPN1	Selenoprotein N;SELN	SELENOPROTEIN N (PTHR16213:SF5)
SERAC1	Protein SERAC1;SRAC1	(PTHR22731:SF0)
SERPINB9	Serpin B9;SPB9	SERINE PROTEASE INHIBITOR B9, SERPIN-B9 (PTHR11461:SF67)
SF3B3	Splicing factor 3B subunit 3;SF3B3	SPLICING FACTOR 3B SUBUNIT 3 (SPLICEOSOME-ASSOCIATED PROTEIN 130)(SAP 130) (PTHR10644:SF1)
SFMBT2	Scm-like with four MBT domains protein 2;SMBT2	SCM-RELATED GENE CONTAINING 4 MBT DOMAINS (SFMBT) (PTHR12247:SF12)
SFRS1	Serine/arginine-rich splicing factor 1;SRSF1	SPLICING FACTOR, ARGININE/SERINE-RICH 1 (PTHR10548:SF10)
SFXN2	Sideroflexin-2;SFXN2	SIDEROFLEXIN 1,2,3 (PTHR11153:SF8)
SFXN3	Sideroflexin-3;SFXN3	SIDEROFLEXIN 1,2,3 (PTHR11153:SF8)
SGCB	Beta-sarcoglycan;SGCB	(PTHR21142:SF0)
SGPL1	Sphingosine-1-phosphate lyase 1;SGPL1	SPHINGOSINE PHOSPHATE LYASE (PTHR11999:SF5)
SH3TC2	SH3 domain and tetratricopeptide repeat-containing protein 2;S3TC2	(PTHR22647:SF0)
SHISA2	Protein shisa-2 homolog;SHSA2	(PTHR31395:SF0)
SHOX	Short stature homeobox protein;SHOX	(PTHR24329:SF142)
SHROOM3	Protein Shroom3;SHRM3	(PTHR15012:SF17)
SIGLEC14	Sialic acid-binding Ig-like lectin 14;SIG14	SIALIC ACID BINDING IG-LIKE LECTIN (PTHR12035:SF13)
SIGLEC8	Sialic acid-binding Ig-like lectin 8;SIGL8	SIALIC ACID BINDING IG-LIKE LECTIN (PTHR12035:SF13)
SIKE1	Suppressor of IKBKE 1;SIKE1	(PTHR12186:SF0)
SIRT5	NAD-dependent lysine demalonylase and desuccinylase sirtuin-5, mitochondrial;SIRT5	(PTHR11085:SF0)
SIX4	Homeobox protein SIX4;SIX4	HOMEOBOX PROTEIN SIX4 (PTHR10390:SF16)
SKA2	Spindle and kinetochore-associated protein 2;SKA2	(PTHR32017:SF0)
SLC12A8	Solute carrier family 12 member 8;S12A8	SOLUTE CARRIER FAMILY 12, K-CL COTRANSPORTER (PTHR11827:SF2)
SLC15A1	Solute carrier family 15 member 1;S15A1	SOLUTE CARRIER FAMILY 15 (OLIGOPEPTIDE TRANSPORTER), MEMBER 1 (INTESTINAL PROTON COUPLED PEPTIDE TRANSPORTER) (PEPT1) (PTHR11654:SF14)
SLC16A4	Monocarboxylate transporter 5;MOT5	MONOCARBOXYLATE TRANSPORTER 5 (MCT 5) (PTHR11360:SF14)
SLC1A2	Excitatory amino acid transporter 2;EAA2	SOLUTE CARRIER FAMILY 1 (GLIAL HIGH AFFINITY GLUTAMATE TRANSPORTER) MEMBER 2 (PTHR11958:SF23)
SLC25A32	Mitochondrial folate transporter/carrier;MFTC	(PTHR24089:SF63)
SLC25A34	Solute carrier family 25 member 34;S2534	PREDICTED PROTEIN (FRAGMENT) (PTHR24089:SF96)
SLC25A45	Solute carrier family 25 member 45;S2545	(PTHR24089:SF71)
SLC27A1	Long-chain fatty acid transport protein 1;S27A1	(PTHR24096:SF0)
SLC30A5	Zinc transporter 5;ZNT5	(PTHR11562:SF10)
SLC30A6	Zinc transporter 6;ZNT6	(PTHR11562:SF10)
SLC30A7	Zinc transporter 7;ZNT7	(PTHR11562:SF10)
SLC35F1	Solute carrier family 35 member F1;S35F1	SOLUTE CARRIER FAMILY 35-RELATED (PTHR14233:SF2)
SLC36A2	Proton-coupled amino acid transporter 2;S36A2	(PTHR22950:SF136)
SLC48A1	Heme transporter HRG1;HRG1	(PTHR31525:SF0)
SLC5A5	Sodium/iodide cotransporter;SC5A5	SODIUM/IODIDE COTRANSPORTER (PTHR11819:SF18)
SLC6A14	Sodium- and chloride-dependent neutral and basic amino acid transporter B(0+);S6A14	(PTHR11616:SF51)
SLU7	Pre-mRNA-splicing factor SLU7;SLU7	(PTHR12942:SF2)
SMAD4	Mothers against decapentaplegic homolog 4;SMAD4	MOTHERS AGAINST DECAPENTAPLEGIC HOMOLOG 4 (PTHR13703:SF31)
SMC5	Structural maintenance of chromosomes protein 5;SMC5	STRUCTURAL MAINTENANCE OF CHROMOSOMES 5 SMC5 (PTHR19306:SF1)
SNAP23	Synaptosomal-associated protein 23;SNP23	(PTHR19305:SF0)
SNAPC3	snRNA-activating protein complex subunit 3;SNPC3	SNRNA-ACTIVATING PROTEIN COMPLEX SUBUNIT 3 (PTHR13421:SF13)
SNTN	Sentan;SNTAN	S100 CALCIUM-BINDING PROTEIN A1-LIKE (PTHR11639:SF24)
SNX1	Sorting nexin-1;SNX1	SORTING NEXIN 1 (PTHR10555:SF30)
SNX20	Sorting nexin-20;SNX20	SORTING NEXIN 20 (PTHR20939:SF1)
SNX22	Sorting nexin-22;SNX22	(PTHR15813:SF1)
SNX27	Sorting nexin-27;SNX27	SORTING NEXIN 27 (PTHR12431:SF1)
SOCS4	Suppressor of cytokine signaling 4;SOCS4	SUPPRESSORS OF CYTOKINE SIGNALLING-4 (PTHR10385:SF10)
SP100	Nuclear autoantigen Sp-100;SP100	HIGH MOBILITY GROUP PROTEIN (PTHR13711:SF58)
SP4	Transcription factor Sp4;SP4	TRANSCRIPTION FACTOR SP4 (PTHR23235:SF5)
SPAST	Spastin;SPAST	SPASTIN (PTHR23074:SF15)
SPATS2L	SPATS2-like protein;SPS2L	(PTHR15623:SF6)
SPCS3	Signal peptidase complex subunit 3;SPCS3	(PTHR12804:SF0)
SPRED1	Sprouty-related, EVH1 domain-containing protein 1;SPRE1	SPROUTY-RELATED, EVH1 DOMAIN-CONTAINING PROTEIN 1 (PTHR11202:SF3)
SPRYD4	SPRY domain-containing protein 4;SPRY4	(PTHR25462:SF71)
SRGAP1	SLIT-ROBO Rho GTPase-activating protein 1;SRGP1	SLIT-ROBO RHO GTPASE-ACTIVATING PROTEIN 1 (PTHR14166:SF5)
SRL	Uncharacterized protein;B4DYT9	SARCALUMENIN (PTHR11216:SF30)
SS18	Protein SSXT;SSXT	(PTHR23107:SF0)
ST6GAL2	Beta-galactoside alpha-2,6-sialyltransferase 2;SIAT2	(PTHR13713:SF9)
ST8SIA1	Alpha-N-acetylneuraminide alpha-2,8-sialyltransferase;SIA8A	ALPHA-N-ACETYLNEURAMINIDE ALPHA-2,8-SIALYLTRANSFERASE (ALPHA-2,8- SIALYLTRANSFERASE 8A) (ST8SIA I) (PTHR11987:SF3)
ST8SIA4	CMP-N-acetylneuraminate-poly-alpha-2,8-sialyltransferase;SIA8D	ALPHA-2,8-SIALYLTRANSFERASE 8B (ST8SIA II) (PTHR11987:SF1)
STARD4	StAR-related lipid transfer protein 4;STAR4	STAR-RELATED LIPID TRANSFER PROTEIN 4 (STARD4) (START DOMAIN- CONTAINING PROTEIN 4) (PTHR12136:SF6)
STAT2	Signal transducer and activator of transcription 2;STAT2	SIGNAL TRANSDUCER AND ACTIVATOR OF TRANSCRIPTION 2 (PTHR11801:SF15)
STEAP2	Metalloreductase STEAP2;STEA2	(PTHR14239:SF0)
STIL	SCL-interrupting locus protein;STIL	(PTHR15128:SF0)
STK17B	Serine/threonine-protein kinase 17B;ST17B	SERINE/THREONINE-PROTEIN KINASE 17B (PTHR24342:SF5)
STK4	Serine/threonine-protein kinase 4;STK4	SERINE/THREONINE-PROTEIN KINASE 4 (PTHR24361:SF192)
STMN1	Stathmin;STMN1	STATHMIN (PTHR10104:SF5)
STOM	Erythrocyte band 7 integral membrane protein;STOM	ERYTHROCYTE BAND 7 INTEGRAL MEMBRANE PROTEIN (PTHR10264:SF49)
STX11	Syntaxin-11;STX11	SYNTAXIN 11 (PTHR19957:SF30)
STX1B	Syntaxin-1B;STX1B	SYNTAXIN, INSECT (PTHR19957:SF33)
STX2	Syntaxin-2;STX2	SYNTAXIN 2 (PTHR19957:SF36)
SUPT7L	STAGA complex 65 subunit gamma;ST65G	(PTHR32132:SF0)
SUSD5	Sushi domain-containing protein 5;SUSD5	(PTHR32493:SF0)
SV2B	Synaptic vesicle glycoprotein 2B;SV2B	(PTHR24065:SF0)
SYDE2	Rho GTPase-activating protein SYDE2;SYDE2	RHO-GTPASE-ACTIVATING PROTEIN (PTHR23178:SF2)
SYNPO2	Synaptopodin-2;SYNP2	(PTHR24217:SF0)
SYT13	Synaptotagmin-13;SYT13	(PTHR10024:SF157)
SYT15	Synaptotagmin-15;SYT15	SYNAPTOTAGMIN-15 (PTHR10024:SF23)
TADA3	Transcriptional adapter 3;TADA3	(PTHR13556:SF0)
TAS2R20	Taste receptor type 2 member 20;T2R20	(PTHR32532:SF5)
TAT	Tyrosine aminotransferase;ATTY	TYROSINE AMINOTRANSFERASE (PTHR11751:SF28)
TBC1D20	TBC1 domain family member 20;TBC20	TBC1 DOMAIN FAMILY MEMBER 20 (PTHR20913:SF7)
TBCCD1	TBCC domain-containing protein 1;TBCC1	(PTHR16052:SF0)
TBXA2R	Thromboxane A2 receptor;TA2R	THROMBOXANE A2 RECEPTOR (PTHR11866:SF5)
TCAM1	TIR domain-containing adapter molecule 1;TCAM1	TIR DOMAIN-CONTAINING ADAPTER MOLECULE 1 (PTHR22811:SF1)
TDGF1	Teratocarcinoma-derived growth factor 1;TDGF1	TERATOCARCINOMA-DERIVED GROWTH FACTOR 1 (PTHR12076:SF0)
TERF1	Telomeric repeat-binding factor 1;TERF1	TELOMERIC REPEAT BINDING PROTEIN 1 (PTHR21717:SF9)
TERF2	Telomeric repeat-binding factor 2;TERF2	TELOMERIC REPEAT BINDING PROTEIN 2 (PTHR21717:SF10)
TGS1	Trimethylguanosine synthase;TGS1	PRIP INTERACTING PROTEIN. PIMT (PTHR14741:SF10)
THAP5	THAP domain-containing protein 5;THAP5	THAP DOMAIN CONTAINING 5 (PTHR23080:SF1)
TIMM50	Mitochondrial import inner membrane translocase subunit TIM50;Q330K1	TRANSLOCASE OF INNER MITOCHONDRIAL MEMBRANE 50-RELATED (PTHR12210:SF3)
TINAGL1	Tubulointerstitial nephritis antigen-like;TINAL	TUBULOINTERSTITIAL NEPHRITIS ANTIGEN (PTHR12411:SF15)
TM4SF20	Transmembrane 4 L6 family member 20;T4S20	(PTHR14719:SF0)
TMEM127	Transmembrane protein 127;TM127	(PTHR32335:SF0)
TMEM135	Transmembrane protein 135;TM135	(PTHR12459:SF0)
TMEM159	Promethin;TM159	(PTHR14275:SF0)
TMEM169	Transmembrane protein 169;TM169	(PTHR31777:SF0)
TMEM170B	Transmembrane protein 170B;T170B	(PTHR22779:SF4)
TMEM184C	Transmembrane protein 184C;T184C	ORGANIC SOLUTE TRANSPORTER-RELATED (PTHR23423:SF2)
TMEM188	Nuclear envelope phosphatase-regulatory subunit 1;NEPR1	(PTHR20996:SF0)
TMEM33	Transmembrane protein 33;TMM33	(PTHR12703:SF0)
TMEM41B	Transmembrane protein 41B;TM41B	(PTHR12677:SF0)
TMEM97	Transmembrane protein 97;TMM97	(PTHR31204:SF0)
TMPRSS3	Transmembrane protease serine 4;TMPS4	(PTHR24275:SF0)
TMTC1	Transmembrane and TPR repeat-containing protein 1;TMTC1	PUTATIVE UNCHARACTERIZED PROTEIN (PTHR23083:SF29)
TNFRSF10B	Tumor necrosis factor receptor superfamily member 10B;TR10B	TUMOR NECROSIS FACTOR RECEPTOR SUPERFAMILY MEMBER 10 (PTHR23097:SF41)
TNNI1	Troponin I, slow skeletal muscle;TNNI1	TROPONIN I, SLOW SKELETAL MUSCLE (PTHR13738:SF5)
TOX4	TOX high mobility group box family member 4;TOX4	OS06G0731100 PROTEIN (PTHR13711:SF99)
TPMT	Thiopurine S-methyltransferase;TPMT	THIOPURINE S-METHYLTRANSFERASE (PTHR10259:SF9)
TRAF3IP1	TRAF3-interacting protein 1;MIPT3	(PTHR31363:SF0)
TRDMT1	tRNA (cytosine(38)-C(5))-methyltransferase;TRDMT	TRNA (CYTOSINE-5-)-METHYLTRANSFERASE (DNA (CYTOSINE-5)-METHYLTRANSFERASE-LIKE PROTEIN 2) (PTHR10629:SF20)
TRIM13	E3 ubiquitin-protein ligase TRIM13;TRI13	(PTHR24103:SF26)
TRIM16	Tripartite motif-containing protein 16;TRI16	(PTHR24103:SF86)
TRIM16L	Tripartite motif-containing protein 16-like protein;TR16L	(PTHR24103:SF86)
TRIM45	Tripartite motif-containing protein 45;TRI45	(PTHR24103:SF162)
TRIM5	Tripartite motif-containing protein 5;TRIM5	(PTHR24103:SF49)
TRIM59	Tripartite motif-containing protein 59;TRI59	(PTHR24103:SF17)
TRIM6	Tripartite motif-containing protein 6;TRIM6	(PTHR24103:SF51)
TRIM68	E3 ubiquitin-protein ligase TRIM68;TRI68	(PTHR24103:SF89)
TRPV1	Transient receptor potential cation channel subfamily V member 1;TRPV1	TRANSIENT RECEPTOR POTENTIAL CATION CHANNEL SUBFAMILY V MEMBER 1 (PTHR10582:SF5)
TSPAN31	Tetraspanin-31;TSN31	SARCOMA AMPLIFIED SEQUENCE, TETRASPANIN-RELATED (PTHR19282:SF3)
TSPYL1	Testis-specific Y-encoded-like protein 1;TSYL1	TESTIS-SPECIFIC Y-ENCODED-LIKE PROTEIN 1 (PTHR11875:SF11)
TTC21B	Tetratricopeptide repeat protein 21B;TT21B	(PTHR14699:SF0)
TTC28	Tetratricopeptide repeat protein 28;TTC28	TETRATRICOPEPTIDE REPEAT PROTEIN 28 (PTHR10098:SF35)
TTC39C	Tetratricopeptide repeat protein 39C;TT39C	(PTHR31859:SF1)
TUFT1	Tuftelin;TUFT1	(PTHR23156:SF0)
TULP4	Tubby-related protein 4;TULP4	TUBBY-RELATED PROTEIN 4 (PTHR16517:SF2)
TYSND1	Peroxisomal leader peptide-processing protease;TYSD1	(PTHR21004:SF0)
UBA52	60S ribosomal protein L40;RL40	UBIQUITIN / RIBOSOMAL PROTEIN S27A.1 (PUTATIVE UNCHARACTERIZED PROTEIN) (OS01G03 (PTHR10666:SF57)
UBXN2B	UBX domain-containing protein 2B;UBX2B	UBX DOMAIN CONTAINING PROTEIN (PTHR23333:SF14)
UGDH	UDP-glucose 6-dehydrogenase;UGDH	UDP-GLUCOSE 6-DEHYDROGENASE (PTHR11374:SF3)
ULK2	Serine/threonine-protein kinase ULK2;ULK2	SERINE/THREONINE-PROTEIN KINASE ULK2 (PTHR24348:SF18)
UMPS	Orotate phosphoribosyltransferase;UMPS	(PTHR19278:SF7)
UQCRQ	Cytochrome b-c1 complex subunit 8;QCR8	(PTHR12119:SF0)
USP28	Ubiquitin carboxyl-terminal hydrolase 28;UBP28	(PTHR24006:SF257)
USP33	Ubiquitin carboxyl-terminal hydrolase 33;UBP33	(PTHR24006:SF66)
UTP11L	Probable U3 small nucleolar RNA-associated protein 11;UTP11	(PTHR12838:SF0)
UTP15	U3 small nucleolar RNA-associated protein 15 homolog;UTP15	(PTHR19924:SF9)
UTP20	Small subunit processome component 20 homolog;UTP20	(PTHR17695:SF11)
VENTX	Homeobox protein VENTX;VENTX	(PTHR24327:SF3)
VIPR2	Vasoactive intestinal polypeptide receptor 2;VIPR2	VASOACTIVE INTESTINAL POLYPEPTIDE RECEPTOR 2 (PTHR12011:SF27)
VMA21	Vacuolar ATPase assembly integral membrane protein VMA21;VMA21	(PTHR31792:SF0)
VMAC	Vimentin-type intermediate filament-associated coiled-coil protein;VMAC
VPS13B	Vacuolar protein sorting-associated protein 13B;VP13B	(PTHR12517:SF0)
VPS13C	Vacuolar protein sorting-associated protein 13C;VP13C	VACUOLAR PROTEIN SORTING-ASSOCIATED PROTEIN (VPS13C) (PTHR16166:SF21)
VPS33A	Vacuolar protein sorting-associated protein 33A;VP33A	VACUOLAR PROTEIN SORTING (VPS33) (PTHR11679:SF1)
VSIG1	V-set and immunoglobulin domain-containing protein 1;VSIG1	CTX-RELATED TYPE I TRANSMEMBRANE PROTEIN (PTHR12231:SF17)
WDR55	WD repeat-containing protein 55;WDR55	(PTHR22840:SF2)
WDR76	WD repeat-containing protein 76;WDR76	(PTHR14773:SF0)
WHSC1	Probable histone-lysine N-methyltransferase NSD2;NSD2	(PTHR22884:SF231)
WWTR1	WW domain-containing transcription regulator protein 1;WWTR1	TAFAZZIN (PTHR17616:SF6)
XRCC2	DNA repair protein XRCC2;XRCC2	X-RAY REPAIR CROSS COMPLEMENTING PROTEIN 2, XRCC2 (PTHR22942:SF5)
YES1	Tyrosine-protein kinase Yes;YES	PROTO-ONCOGENE TYROSINE-PROTEIN KINASE YES (PTHR24418:SF90)
ZBTB40	Zinc finger and BTB domain-containing protein 40;ZBT40	(PTHR24394:SF2)
ZBTB44	Zinc finger and BTB domain-containing protein 44;H0YEM9	(PTHR24383:SF2)
ZC3H12B	Probable ribonuclease ZC3H12B;ZC12B	(PTHR12876:SF3)
ZC3H6	Zinc finger CCCH domain-containing protein 6;ZC3H6	(PTHR13119:SF6)
ZC3HAV1	Zinc finger CCCH-type antiviral protein 1;ZCCHV	(PTHR14453:SF17)
ZC3HAV1L	Zinc finger CCCH-type antiviral protein 1-like;ZCCHL	ZINC FINGER CCCH TYPE ANTIVIRAL PROTEIN 1 (RZAP) (PTHR14453:SF16)
ZCCHC4	Zinc finger CCHC domain-containing protein 4;ZCHC4	(PTHR13493:SF0)
ZDBF2	DBF4-type zinc finger-containing protein 2;ZDBF2	(PTHR21639:SF0)
ZDHHC3	Palmitoyltransferase ZDHHC3;ZDHC3	(PTHR22883:SF0)
ZFX	Zinc finger X-chromosomal protein;ZFX	(PTHR24387:SF2)
ZMYM6	Zinc finger MYM-type protein 6;ZMYM6	ZINC FINGER MYM-TYPE PROTEIN 6 (PTHR11697:SF28)
ZMYND17	Zinc finger MYND domain-containing protein 17;ZMY17	ZINC FINGER MYND DOMAIN CONTAINING PROTEIN 10 (PTHR13244:SF4)
ZNF100	Zinc finger protein 100;ZN100	(PTHR24384:SF34)
ZNF117	Zinc finger protein 117;ZN117	(PTHR24384:SF34)
ZNF250	Zinc finger protein 250;ZN250	(PTHR24377:SF60)
ZNF253	Zinc finger protein 253;ZN253	(PTHR24384:SF34)
ZNF260	Zinc finger protein 260;ZN260	(PTHR24377:SF0)
ZNF273	Zinc finger protein 273;ZN273	(PTHR24384:SF34)
ZNF28	Zinc finger protein 28;ZNF28	(PTHR24377:SF0)
ZNF280C	Zinc finger protein 280C;Z280C	SUPPRESSOR OF HAIRY WING HOMOLOG 2 (PTHR23228:SF13)
ZNF321	Putative protein ZNF321;ZN321	(PTHR24407:SF0)
ZNF331	Zinc finger protein 331;ZN331	(PTHR24384:SF13)
ZNF440	Zinc finger protein 440;ZN440	(PTHR24381:SF35)
ZNF468	Zinc finger protein 468;ZN468	(PTHR24407:SF0)
ZNF490	Zinc finger protein 490;ZN490	(PTHR24377:SF16)
ZNF493	Zinc finger protein 493;ZN493	(PTHR24384:SF34)
ZNF497	Zinc finger protein 497;ZN497	(PTHR24375:SF30)
ZNF506	Zinc finger protein 506;ZN506	(PTHR24384:SF34)
ZNF528	Zinc finger protein 528;ZN528	(PTHR24377:SF0)
ZNF543	Zinc finger protein 543;ZN543	(PTHR24384:SF34)
ZNF548	Zinc finger protein 548;ZN548	(PTHR24387:SF33)
ZNF562	Zinc finger protein 562;ZN562	(PTHR24384:SF7)
ZNF566	Zinc finger protein 566;ZN566	(PTHR24381:SF57)
ZNF595	Zinc finger protein 595;F5H663	KRAB ZINC FINGER PROTEIN (PTHR23232:SF18)
ZNF639	Zinc finger protein 639;ZN639	(PTHR24404:SF3)
ZNF652	Zinc finger protein 652;ZN652	(PTHR24382:SF21)
ZNF673	Protein ZNF673;ZN673	PREDICTED: SIMILAR TO RIKEN CDNA C030039L03 (PTHR23232:SF31)
ZNF677	Zinc finger protein 677;ZN677	(PTHR24377:SF38)
ZNF681	Zinc finger protein 681;ZN681	(PTHR24377:SF0)
ZNF713	Zinc finger protein 713;ZN713	(PTHR24384:SF9)
ZNF747	KRAB domain-containing protein ZNF747;ZN747	UNCHARACTERIZED (PTHR23232:SF4)
ZNF765	Zinc finger protein 765;ZN765	(PTHR24377:SF0)
ZNF772	Zinc finger protein 772;ZN772	(PTHR24397:SF4)
ZNF785	Zinc finger protein 785;ZN785	(PTHR24375:SF19)
ZNF788	Zinc finger protein 788;ZN788	(PTHR24381:SF34)
ZNF805	Zinc finger protein 805;ZN805	(PTHR24377:SF0)
ZNF814	Putative uncharacterized zinc finger protein 814;ZN814	(PTHR24377:SF3)
ZNRF3	Zinc/RING finger protein 3;ZNRF3	(PTHR16200:SF0)
ZSCAN12	Zinc finger and SCAN domain-containing protein 12;ZSC12	ZINC FINGER PROTEIN 96 (PTHR23226:SF19)
ZSCAN2	Zinc finger and SCAN domain-containing protein 2;ZSCA2	(PTHR24387:SF51)
ZSCAN22	Zinc finger and SCAN domain-containing protein 22;ZSC22	(PTHR23226:SF27)
ZSCAN29	Zinc finger and SCAN domain-containing protein 29;ZSC29	(PTHR10032:SF174)
			#REF!

## Sheet: Table S2
Table S2. The complet list of Sens-alus
gene symbol	gene name	protein subfamily
A2ML1	Alpha-2-macroglobulin-like protein 1;A2ML1	ALPHA-MACROGLOBULIN (PTHR11412:SF36)
ABHD11	Abhydrolase domain-containing protein 11;ABHDB	(PTHR10992:SF628)
ABHD15	Abhydrolase domain-containing protein 15;ABH15	ABHYDROLASE DOMAIN-CONTAINING PROTEIN 15 (PTHR10794:SF5)
ABHD2	Abhydrolase domain-containing protein 2;ABHD2	ABHYDROLASE DOMAIN-CONTAINING PROTEIN 2 (PTHR10794:SF9)
ABI2	Abl interactor 2;ABI2	ABL INTERACTOR 2 (PTHR10460:SF3)
ABL2	Abelson tyrosine-protein kinase 2;ABL2	TYROSINE-PROTEIN KINASE ABL2 (PTHR24418:SF87)
ACOXL	Acyl-coenzyme A oxidase-like protein;ACOXL	ACYL-COA OXIDASE (PTHR10909:SF11)
ADAM33	Disintegrin and metalloproteinase domain-containing protein 33;ADA33	ADAM 33 (PTHR11905:SF17)
ADAP2	Arf-GAP with dual PH domain-containing protein 2;ADAP2	CENTAURIN ALPHA (PTHR23180:SF11)
ADAT1	tRNA-specific adenosine deaminase 1;ADAT1	TRNA-SPECIFIC ADENOSINE DEAMINASE 1 (PTHR10910:SF12)
ADCY1	Adenylate cyclase type 1;ADCY1	ADENYLATE CYCLASE TYPE 1 (PTHR11920:SF20)
ADM2	ADM2;ADM2	(PTHR23414:SF0)
ADRBK2	Beta-adrenergic receptor kinase 2;ARBK2	BETA-ADRENERGIC RECEPTOR KINASE 2 (PTHR24355:SF17)
AHI1	Jouberin;AHI1	AHI-1 WD-40 PROTEIN (PTHR22847:SF23)
AICDA	Activation-induced cytidine deaminase;AICDA	ACTIVATION-INDUCED CYTIDINE DEAMINASE (PTHR13857:SF10)
AIPL1	Aryl-hydrocarbon-interacting protein-like 1;AIPL1	(PTHR11242:SF0)
AKIRIN1	Akirin-1;AKIR1	UNCHARACTERIZED (PTHR13293:SF6)
AKR1D1	3-oxo-5-beta-steroid 4-dehydrogenase;AK1D1	ALDO-KETO REDUCTASE (PTHR11732:SF34)
AKT2	RAC-beta serine/threonine-protein kinase;AKT2	RAC-BETA SERINE/THREONINE-PROTEIN KINASE (PTHR24352:SF28)
ALDH3A2	Fatty aldehyde dehydrogenase;AL3A2	ALDEHYDE DEHYDROGENASE (PTHR11699:SF15)
ALDH5A1	Succinate-semialdehyde dehydrogenase, mitochondrial;SSDH	SUCCINATE SEMIALDEHYDE DEHYDROGENASE (PTHR11699:SF49)
ALDH8A1	Aldehyde dehydrogenase family 8 member A1;AL8A1	ALDEHYDE DEHYDROGENASE (PTHR11699:SF42)
ALG1	Chitobiosyldiphosphodolichol beta-mannosyltransferase;ALG1	(PTHR13036:SF0)
ALKBH4	Probable alpha-ketoglutarate-dependent dioxygenase ABH4;ALKB4	(PTHR12463:SF0)
ALS2CR8	Amyotrophic lateral sclerosis 2 chromosomal region candidate gene 8 protein;AL2S8	(PTHR14694:SF0)
ANKH	Progressive ankylosis protein homolog;ANKH	(PTHR32461:SF0)
ANKLE1	Ankyrin repeat and LEM domain-containing protein 1;ANKL1	ANKYRIN REPEAT AND LEM DOMAIN-CONTAINING PROTEIN 1 ANKYRIN REPEAT DOMAIN-CONTAI (PTHR13428:SF5)
ANKRD16	Ankyrin repeat domain-containing protein 16;ANR16	(PTHR24181:SF4)
ANKRD44	Serine/threonine-protein phosphatase 6 regulatory ankyrin repeat subunit B;H7BXV4	(PTHR24158:SF4)
ANKRD57	Ankyrin repeat domain-containing protein SOWAHC;SWAHC	(PTHR14491:SF0)
AP3M1	AP-3 complex subunit mu-1;AP3M1	CLATHRIN COAT ADAPTOR AP3 MEDIUM CHAIN (PTHR11998:SF4)
AP4S1	AP-4 complex subunit sigma-1;AP4S1	ADAPTOR-RELATED PROTEIN COMPLEX 4 (PTHR11753:SF4)
APOBEC3A	Probable DNA dC->dU-editing enzyme APOBEC-3A;ABC3A	(PTHR13857:SF14)
APOF	Apolipoprotein F;APOF	GB DEF: APOLIPOPROTEIN F PRECURSOR (APO-F) (PTHR15011:SF3)
ARFIP2	Arfaptin-2;ARFP2	ADP-RIBOSYLATION FACTOR INTERACTING PROTEIN (PTHR12141:SF1)
ARL16	ADP-ribosylation factor-like protein 16;ARL16	(PTHR11711:SF42)
ARMC10	Armadillo repeat-containing protein 10;ARM10	ARMADILLO REPEAT-CONTAINING PROTEIN 10 (PTHR15712:SF7)
ARSK	Arylsulfatase K;ARSK	ARYLSULFATASE K (PTHR10342:SF9)
ASB8	Ankyrin repeat and SOCS box protein 8;ASB8	(PTHR24134:SF1)
ASZ1	Ankyrin repeat, SAM and basic leucine zipper domain-containing protein 1;ASZ1	(PTHR24157:SF0)
ATAD3C	ATPase family AAA domain-containing protein 3C;ATD3C	(PTHR23075:SF0)
ATCAY	Caytaxin;ATCAY	(PTHR12112:SF7)
ATG10	Ubiquitin-like-conjugating enzyme ATG10;ATG10	(PTHR14957:SF0)
ATMIN	ATM interactor;ATMIN	ATM INTERACTOR (ATM/ATR-SUBSTRATE CHK2-INTERACTING ZINC FINGER PROTEIN) (PTHR10593:SF10)
ATP1A2	Sodium/potassium-transporting ATPase subunit alpha-2;AT1A2	(PTHR24093:SF58)
ATP5F1	ATP synthase subunit b, mitochondrial;AT5F1	(PTHR12733:SF0)
ATP8B1	Probable phospholipid-transporting ATPase IC;AT8B1	(PTHR24092:SF1)
B3GNT6	N-acetyllactosaminide beta-1,3-N-acetylglucosaminyltransferase;B3GN1	N-ACETYLLACTOSAMINIDE BETA-1,3-N-ACETYLGLUCOSAMINYLTRANSFERASE (PTHR12270:SF3)
BCAS1	Breast carcinoma-amplified sequence 1;BCAS1	(PTHR15016:SF1)
BCDIN3D	Probable methyltransferase BCDIN3D;BN3D2	(PTHR12315:SF1)
BEND2	BEN domain-containing protein 2;BEND2	(PTHR16213:SF12)
BHMT2	S-methylmethionine--homocysteine S-methyltransferase BHMT2;BHMT2	5-METHYLTETRAHYDROFOLATE:HOMOCYSTEINE METHYLTRANSFERASE (PTHR21091:SF9)
BMP7	Bone morphogenetic protein 7;BMP7	BONE MORPHOGENETIC PROTEIN 5/7, BMP5/7 (PTHR11848:SF54)
BMP8B	Bone morphogenetic protein 8B;BMP8B	BONE MORPHOGENETIC PROTEIN 8, BMP8 (PTHR11848:SF53)
BMPR2	Bone morphogenetic protein receptor type-2;BMPR2	BONE MORPHOGENIC PROTEIN RECEPTOR, TYPE II (PTHR23255:SF12)
BMS1	Ribosome biogenesis protein BMS1 homolog;BMS1	RIBOSOME BIOGENESIS PROTEIN BMS1 (PTHR12858:SF2)
BPHL	Valacyclovir hydrolase;BPHL	VALACYCLOVIR HYDROLASE (PTHR10992:SF76)
BRCA1	Breast cancer type 1 susceptibility protein;BRCA1	BREAST CANCER TYPE 1 SUSCEPTIBILITY PROTEIN (PTHR13763:SF0)
BTBD7	BTB/POZ domain-containing protein 7;BTBD7	(PTHR16064:SF3)
BTN3A2	Butyrophilin subfamily 3 member A2;BT3A2	(PTHR24100:SF1)
C10orf118	Uncharacterized protein C10orf118;CJ118	(PTHR18911:SF5)
C10orf32	UPF0693 protein C10orf32;CJ032	(PTHR31397:SF0)
C10orf72	V-set and transmembrane domain-containing protein 4;VSTM4	(PTHR12207:SF18)
C14orf105	Uncharacterized protein C14orf105;CN105	(PTHR16065:SF0)
C14orf153	Apoptogenic protein 1, mitochondrial;APOP1	(PTHR31107:SF0)
C15orf63	Huntingtin-interacting protein K;HYPK	(PTHR31184:SF0)
C17orf68	CST complex subunit CTC1;CTC1	(PTHR14865:SF0)
C19orf40	Fanconi anemia-associated protein of 24 kDa;FAP24	(PTHR31786:SF0)
C1orf163	Sel1 repeat-containing protein 1;SELR1	(PTHR13891:SF0)
C1orf183	Protein FAM212B;F212B	(PTHR32025:SF0)
C1orf27	Protein odr-4 homolog;ODR4	PROTEIN ODR-4 (PTHR11695:SF1)
C1RL	Complement C1r subcomponent-like protein;C1RL	(PTHR24265:SF26)
C20orf108	Protein FAM210B;F210B	(PTHR21377:SF0)
C20orf177	Protein FAM217B;F217B	(PTHR22145:SF0)
C20orf29	Protein C20orf29;CT029	(PTHR16120:SF0)
C22orf29	Uncharacterized protein C22orf29;CV029	(PTHR15503:SF0)
C22orf9	Uncharacterized protein KIAA0930;K0930	(PTHR21477:SF6)
C2CD4A	C2 calcium-dependent domain-containing protein 4A;C2C4A	(PTHR31842:SF0)
C2orf56	Protein midA homolog, mitochondrial;MIDA	(PTHR12049:SF5)
C2orf86	WD repeat-containing and planar cell polarity effector protein fritz homolog;FRITZ	(PTHR13667:SF4)
C3orf21	Xyloside xylosyltransferase 1;XXLT1	GLYCOSYLTRANSFERASE-RELATED (PTHR12270:SF5)
C3orf34	Centrosomal protein of 19 kDa;CEP19	(PTHR31539:SF0)
C4orf19	Uncharacterized protein C4orf19;CD019	(PTHR16106:SF2)
C4orf34	Uncharacterized protein C4orf34;CD034	UNCHARACTERIZED (PTHR31019:SF0)
C5AR1	C5a anaphylatoxin chemotactic receptor;C5AR	C5A ANAPHYLATOXIN CHEMOTACTIC RECEPTOR (PTHR24225:SF0)
C5orf28	Transmembrane protein C5orf28;CE028	(PTHR13628:SF0)
C5orf41	UPF0474 protein C5orf41;CE041	(PTHR21552:SF0)
C6orf170	Protein broad-minded;BROMI	(PTHR13465:SF1)
C6orf174	Uncharacterized protein C6orf174;CF174	(PTHR15742:SF0)
C6orf97	Coiled-coil domain-containing protein C6orf97;CF097	(PTHR18863:SF3)
C7orf38	Protein FAM200A;F200A	UNCHARACTERIZED (PTHR11697:SF1)
C7orf68	Hypoxia-inducible lipid droplet-associated protein;HLPDA	(PTHR16886:SF0)
C8orf49	Putative uncharacterized protein C8orf49;E9PQH1	(PTHR22878:SF18)
C9orf100	Vav-like protein C9orf100;CI100	(PTHR22815:SF0)
C9orf64	UPF0553 protein C9orf64;CI064	(PTHR21314:SF0)
C9orf78	Uncharacterized protein C9orf78;CI078	(PTHR13486:SF3)
C9orf85	Uncharacterized protein C9orf85;CI085	(PTHR22876:SF2)
CALN1	Calcium-binding protein 8;CABP8	(PTHR23050:SF51)
CAMK1D	Calcium/calmodulin-dependent protein kinase type 1D;KCC1D	CALCIUM/CALMODULIN-DEPENDENT PROTEIN KINASE TYPE 1D (PTHR24347:SF116)
CAMKK2	Calcium/calmodulin-dependent protein kinase kinase 2;KKCC2	CALCIUM/CALMODULIN-DEPENDENT PROTEIN KINASE KINASE 2 (PTHR24347:SF106)
CAV2	Caveolin-2;CAV2	CAVEOLIN-2 (PTHR10844:SF3)
CC2D2A	Coiled-coil and C2 domain-containing protein 2A;C2D2A	(PTHR20837:SF0)
CCDC114	Coiled-coil domain-containing protein 114;CC114	UNCHARACTERIZED (PTHR21694:SF2)
CCDC142	Coiled-coil domain-containing protein 142;CC142	(PTHR21436:SF0)
CCDC55	Nuclear speckle splicing regulatory protein 1;NSRP1	(PTHR31938:SF0)
CCDC69	Coiled-coil domain-containing protein 69;CCD69	(PTHR31693:SF1)
CCL5	C-C motif chemokine 5;CCL5	SMALL INDUCIBLE CYTOKINE A (PTHR12015:SF30)
CCNYL1	Cyclin-Y-like protein 1;CCYL1	(PTHR32376:SF0)
CCR6	C-C chemokine receptor-like 2;CCRL2	C-C CHEMOKINE RECEPTOR-LIKE 2 (PTHR24227:SF14)
CD109	CD109 antigen;CD109	ACTIVATED T-CELL MARKER CD109 (PTHR11412:SF29)
CD28	T-cell-specific surface glycoprotein CD28;CD28	T-CELL-SPECIFIC SURFACE GLYCOPROTEIN CD28 (PTHR11494:SF6)
CD36	Platelet glycoprotein 4;CD36	PLATELET GLYCOPROTEIN IV (GPIV) (GPIIIB) (CD36 ANTIGEN) (PTHR11923:SF12)
CD82	CD82 antigen;CD82	CD82 (PTHR19282:SF44)
CD84	SLAM family member 5;SLAF5	SLAM FAMILY MEMBER 5 (PTHR12080:SF36)
CD96	T-cell surface protein tactile;TACT	(PTHR15317:SF0)
CDAN1	Codanin-1;CDAN1
CDC40	Pre-mRNA-processing factor 17;PRP17	(PTHR19852:SF8)
CDGAP	Rho GTPase-activating protein 31;RHG31	(PTHR15729:SF2)
CDKN2AIPNL	CDKN2AIP N-terminal-like protein;C2AIL	(PTHR16148:SF1)
CDT1	DNA replication factor Cdt1;CDT1
CEACAM5	Carcinoembryonic antigen-related cell adhesion molecule 5;CEAM5	PREGNANCY-SPECIFIC BETA-1-GLYCOPROTEIN (PTHR19955:SF43)
CENPBD1	CENPB DNA-binding domain-containing protein 1;CENP1	TRANSPOSON RELATED PROTEIN (PTHR19303:SF14)
CENPL	Centromere protein L;CENPL	(PTHR31740:SF0)
CEP135	Centrosomal protein of 135 kDa;CP135	GB DEF: CENTROSOMAL PROTEIN OF 135 KDA (CEP135 PROTEIN) (PTHR23159:SF3)
CEP68	Centrosomal protein of 68 kDa;CEP68	(PTHR14514:SF0)
CHRNA5	Neuronal acetylcholine receptor subunit alpha-5;ACHA5	NEURONAL ACETYLCHOLINE RECEPTOR SUBUNIT ALPHA-5 (PTHR18945:SF76)
CHRNB1	Acetylcholine receptor subunit beta;ACHB	ACETYLCHOLINE RECEPTOR SUBUNIT BETA (PTHR18945:SF58)
CHURC1	Churchill domain containing 1, isoform CRA_d;G3V214	(PTHR31931:SF0)
CIAO1	Probable cytosolic iron-sulfur protein assembly protein CIAO1;CIAO1	(PTHR19920:SF0)
CMBL	Carboxymethylenebutenolidase homolog;CMBL	ENDO-1,3-1,4-BETA-D-GLUCANASE (PTHR17630:SF19)
CNDP2	Cytosolic non-specific dipeptidase;CNDP2	GLUTAMATE CARBOXYPEPTIDASE (PTHR11014:SF15)
CNNM1	Metal transporter CNNM1;CNNM1	ANCIENT CONSERVED DOMAIN PROTEIN 1 (CYCLIN M1) (PTHR12064:SF8)
COMMD2	COMM domain-containing protein 2;COMD2	(PTHR15857:SF0)
COMMD9	COMM domain-containing protein 9;COMD9	(PTHR15663:SF2)
COPA	Coatomer subunit alpha;COPA	COATOMER ALPHA SUBUNIT (PTHR19876:SF1)
COQ10B	Coenzyme Q-binding protein COQ10 homolog B, mitochondrial;CQ10B	(PTHR12901:SF0)
COX19	Cytochrome c oxidase assembly protein COX19;COX19
CP110	Centriolar coiled-coil protein of 110 kDa;CP110	(PTHR13594:SF0)
CPT2	Carnitine O-palmitoyltransferase 2, mitochondrial;CPT2	PREDICTED: SIMILAR TO CARNITINE ACETYLTRANSFERASE, PARTIAL (PTHR22589:SF21)
CRCP	DNA-directed RNA polymerase III subunit RPC9;RPC9	(PTHR15561:SF0)
CRK	Adapter molecule crk;CRK	(PTHR19969:SF3)
CROT	Peroxisomal carnitine O-octanoyltransferase;OCTC	CARNITINE O-ACYLTRANSFERASE (PTHR22589:SF9)
CRTAM	Cytotoxic and regulatory T-cell molecule;CRTAM	CLASS-I MHC-RESTRICTED T CELL ASSOCIATED MOLECULE (PTHR23277:SF7)
CSAD	Cysteine sulfinic acid decarboxylase;CSAD	GLUTAMATE DECARBOXYLASE (PTHR11999:SF13)
CSF2RA	Granulocyte-macrophage colony-stimulating factor receptor subunit alpha;CSF2R	GRANULOCYTE-MACROPHAGE COLONY-STIMULATING FACTOR RECEPTOR ALPHA CHAIN (PTHR23036:SF18)
CSNK1G1	Casein kinase I isoform gamma-1;KC1G1	CASEIN KINASE (PTHR11909:SF18)
CTNS	Cystinosin;CTNS	(PTHR13131:SF5)
CUBN	Cubilin;CUBN	ECHINONECTIN-RELATED (PTHR10127:SF476)
CXorf21	Uncharacterized protein CXorf21;CX021	(PTHR14889:SF0)
CXorf36	UPF0672 protein CXorf36;CX036	(PTHR32073:SF0)
CYB5D2	Neuferricin;NEUFC	CYTOCHROME B5 DOMAIN-CONTAINING PROTEIN 2 (PTHR10281:SF4)
CYP27C1	Cytochrome P450 27C1;C27C1	(PTHR24291:SF0)
CYP3A4	Cytochrome P450 3A4;CP3A4	(PTHR24302:SF0)
DAPK2	Death-associated protein kinase 2;DAPK2	DEATH- ASSOCIATED PROTEIN KINASE (PTHR22964:SF1)
DAPP1	Dual adapter for phosphotyrosine and 3-phosphotyrosine and 3-phosphoinositide;DAPP1	DAPP1/BAM32 (PTHR22820:SF3)
DBF4B	Protein DBF4 homolog B;DBF4B	ACTIVATOR OF S-PHASE KINASE-RELATED (PTHR15375:SF7)
DCAF10	DDB1- and CUL4-associated factor 10;DCA10	(PTHR14588:SF0)
DCAF16	DDB1- and CUL4-associated factor 16;DCA16	(PTHR16194:SF0)
DCAF7	DDB1- and CUL4-associated factor 7;DCAF7	(PTHR19919:SF0)
DCLRE1C	Protein artemis;DCR1C	DNA CROSS-LINK REPAIR PROTEIN PSO2/SNM1-RELATED (PTHR23240:SF2)
DCUN1D2	DCN1-like protein 2;DCNL2	(PTHR12281:SF0)
DDHD1	Phospholipase DDHD1;DDHD1	PHOSPHOLIPASE DDHD1 (PTHR15457:SF4)
DDOST	Dolichyl-diphosphooligosaccharide--protein glycosyltransferase 48 kDa subunit;OST48	DOLICHYL-DIPHOSPHOOLIGOSACCHARIDE--PROTEIN GLYCOSYLTRANSFERASE 48 KDA SUBUNIT (PTHR10830:SF0)
DDX19A	ATP-dependent RNA helicase DDX19A;DD19A	(PTHR24031:SF58)
DDX51	ATP-dependent RNA helicase DDX51;DDX51	(PTHR24031:SF68)
DEGS1	Sphingolipid delta(4)-desaturase DES1;DEGS1	(PTHR12879:SF0)
DENND4C	DENN domain-containing protein 4C;DEN4C	C-MYC PROMOTER BINDING PROTEIN (PTHR12296:SF4)
DENND5B	DENN domain-containing protein 5B;DEN5B	DENN DOMAIN-CONTAINING PROTEIN 5B (RAB6IP1-LIKE PROTEIN) (PTHR10877:SF45)
DFFA	DNA fragmentation factor subunit alpha;DFFA	DNA FRAGMENTATION FACTOR ALPHA SUBUNIT, DFFA (PTHR12306:SF5)
DGKB	Diacylglycerol kinase beta;DGKB	DIACYLGLYCEROL KINASE, ALPHA, BETA, GAMMA (PTHR11255:SF9)
DGKE	Diacylglycerol kinase epsilon;DGKE	DIACYLGLYCEROL KINASE, EPSILON (PTHR11255:SF7)
DHODH	Dihydroorotate dehydrogenase (quinone), mitochondrial;PYRD	DIHYDROOROTATE DEHYDROGENASE (PTHR11938:SF7)
DHTKD1	Probable 2-oxoglutarate dehydrogenase E1 component DHKTD1, mitochondrial;DHTK1	(PTHR23152:SF0)
DIP2A	Disco-interacting protein 2 homolog A;DIP2A	(PTHR22754:SF20)
DIXDC1	Dixin;E7EQ17	DISHEVELLED (PTHR10878:SF3)
DMBX1	Diencephalon/mesencephalon homeobox protein 1;DMBX1	(PTHR24329:SF106)
DMC1	Protein hid-1 homolog;HID1	(PTHR21575:SF9)
DNAJB7	DnaJ homolog subfamily B member 7;DNJB7	DNAJ HOMOLOG SUBFAMILY C MEMBER 10 PRECURSOR (ER-RESIDENT PROTEIN ERDJ5)(MACROTH (PTHR24077:SF16)
DNAJC21	DnaJ homolog subfamily C member 21;DJC21	DNAJ HOMOLOG SUBFAMILY C MEMBER 21 (PTHR24078:SF9)
DNAJC22	DnaJ homolog subfamily C member 22;DJC22	(PTHR24076:SF2)
DNASE1	Deoxyribonuclease-1;DNAS1	DEOXYRIBONUCLEASE I (PTHR11371:SF7)
DNASE2	Deoxyribonuclease-2-alpha;DNS2A	DEOXYRIBONUCLEASE II ALPHA (PTHR10858:SF9)
DNM1L	Dynamin-1-like protein;DNM1L	DYNAMIN-LIKE (PTHR11566:SF19)
DOPEY2	Protein dopey-2;DOP2	(PTHR14042:SF7)
DPY19L4	Protein dpy-19 homolog 4;D19L4	(PTHR31488:SF1)
DPYSL5	Dihydropyrimidinase-related protein 5;DPYL5	DIHYDROPYRIMIDINASE (PTHR11647:SF1)
DRAM1	DNA damage-regulated autophagy modulator protein 1;DRAM1	(PTHR21324:SF0)
DSG2	Desmoglein-2;DSG2	(PTHR24025:SF1)
DSN1	Kinetochore-associated protein DSN1 homolog;DSN1	(PTHR14778:SF0)
DSTYK	Dual serine/threonine and tyrosine protein kinase;DUSTY	RECEPTOR INTERACTING PROTEIN KINASE 5 (PTHR13902:SF2)
DTWD2	DTW domain-containing protein 2;DTWD2	(PTHR21392:SF0)
DUXA	Double homeobox protein A;DUXA	(PTHR24329:SF75)
DVL3	Segment polarity protein dishevelled homolog DVL-3;DVL3	SEGMENT POLARITY PROTEIN DISHEVELLED HOMOLOG DVL-3 (DISHEVELLED-3) (PTHR10878:SF6)
ECE1	Endothelin-converting enzyme 1;ECE1	ENDOTHELIN-CONVERTING ENZYME 1 (PTHR11733:SF29)
ECT2L	Epithelial cell-transforming sequence 2 oncogene-like;ECT2L	(PTHR12673:SF16)
EDA	Ectodysplasin-A;EDA	(PTHR24023:SF62)
EID2B	EP300-interacting inhibitor of differentiation 2B;EID2B	(PTHR15556:SF2)
EIF2A	Eukaryotic translation initiation factor 2A;EIF2A	(PTHR13227:SF0)
EIF2AK4	Eukaryotic translation initiation factor 2-alpha kinase 4;E2AK4	EUKARYOTIC TRANSLATION INITIATION FACTOR 2-ALPHA KINASE 4 (PTHR11042:SF55)
EIF3I	Eukaryotic translation initiation factor 3 subunit I;EIF3I	EUKARYOTIC TRANSLATION INITIATION FACTOR 3 SUBUNIT 2 (PTHR19877:SF1)
ELMOD1	ELMO domain-containing protein 1;ELMD1	CELL MOTILITY PROTEIN RELATED (PTHR12771:SF3)
ENTPD4	Ectonucleoside triphosphate diphosphohydrolase 4;ENTP4	GUANOSINE-DIPHOSPHATASE (PTHR11782:SF5)
ERAP2	Endoplasmic reticulum aminopeptidase 2;ERAP2	PUROMYCIN-INSENSITIVE LEUCYL-SPECIFIC AMINOPEPTIDASE (PTHR11533:SF41)
ERLIN2	Erlin-2;ERLN2	(PTHR32186:SF0)
EXOG	Nuclease EXOG, mitochondrial;EXOG	(PTHR13966:SF0)
EXOSC2	Exosome complex component RRP4;EXOS2	RRP4 (PTHR21321:SF2)
F2R	Proteinase-activated receptor 1;PAR1	PROTEINASE-ACTIVATED RECEPTOR 1 (PTHR24232:SF20)
F2RL3	Proteinase-activated receptor 4;PAR4	PROTEINASE-ACTIVATED RECEPTOR 4 (PTHR24232:SF22)
FAHD1	Acylpyruvase FAHD1, mitochondrial;FAHD1	FUMARYLACETOACETATE HYDROLASE DOMAIN CONTAINING 1 (2-HYDROXYHEPTA-2,4-DIENE-1,7-DIOATE ISOMERASE) (PTHR11820:SF7)
FAM119A	Methyltransferase-like protein 21A;MT21A	(PTHR14614:SF0)
FAM126B	Protein FAM126B;F126B	(PTHR31220:SF0)
FAM161A	Protein FAM161A;F161A	(PTHR21501:SF0)
FAM177A1	Protein FAM177A1;F177A	(PTHR31206:SF0)
FAM184B	Protein FAM184B;F184B	(PTHR18870:SF3)
FAM36A	Cytochrome c oxidase protein 20 homolog;COX20	(PTHR31586:SF0)
FAM63B	Protein FAM63B;FA63B	(PTHR18063:SF6)
FAM65B	Protein FAM65B;FA65B	(PTHR15829:SF2)
FAM73A	Protein FAM73A;FA73A	(PTHR21508:SF0)
FAM76A	Protein FAM76A;FA76A	UNCHARACTERIZED PROTEIN RELATED TO SENTRIN-SPECIFIC PROTEASE (PTHR22875:SF1)
FAM83E	Protein FAM83E;FA83E	(PTHR16181:SF0)
FANCC	Fanconi anemia group C protein;FANCC	(PTHR16798:SF0)
FBXO27	F-box only protein 27;FBX27	(PTHR32260:SF0)
FBXO48	F-box only protein 48;FBX48	(PTHR22844:SF32)
FBXO6	F-box only protein 6;FBX6	(PTHR32260:SF7)
FBXO9	F-box only protein 9;FBX9	(PTHR12874:SF5)
FFAR2	Free fatty acid receptor 2;FFAR2	FREE FATTY ACID RECEPTOR 2 (PTHR24231:SF24)
FGD6	FYVE, RhoGEF and PH domain-containing protein 6;FGD6	FACIOGENITAL DYSPLASIA PROTEIN 6 (PTHR12673:SF12)
FGL2	Fibroleukin;FGL2	FIBRINOGEN-LIKE PROTEIN 2 (PTHR19143:SF15)
FHAD1	Forkhead-associated domain-containing protein 1;FHAD1	FORKHEAD-ASSOCIATED DOMAIN-CONTAINING PROTEIN 1 (PTHR18853:SF2)
FKTN	Fukutin;FKTN	(PTHR15407:SF22)
FLG2	Filaggrin-2;FILA2	HORNERIN (PTHR22571:SF3)
FXYD2	Sodium/potassium-transporting ATPase subunit gamma;ATNG	SODIUM/POTASSIUM-TRANSPORTING ATPASE GAMMA CHAIN (PTHR14132:SF3)
GALM	Aldose 1-epimerase;GALM	ALDOSE 1-EPIMERASE (PTHR10091:SF0)
GALNT4	Polypeptide N-acetylgalactosaminyltransferase 4;GALT4	(PTHR11675:SF0)
GALNT6	Polypeptide N-acetylgalactosaminyltransferase 6;GALT6	(PTHR11675:SF0)
GALNTL2	Polypeptide N-acetylgalactosaminyltransferase-like protein 2;GLTL2	(PTHR11675:SF0)
GAS7	Growth arrest-specific protein 7;GAS7	(PTHR23066:SF0)
GATAD1	GATA zinc finger domain-containing protein 1;GATD1	(PTHR13340:SF0)
GCLM	Glutamate--cysteine ligase regulatory subunit;GSH0	(PTHR13295:SF4)
GCNT2	N-acetyllactosaminide beta-1,6-N-acetylglucosaminyl-transferase, isoform A;GNT2A	N-ACETYLLACTOSAMINIDE BETA-1,6-N-ACETYLGLUCOSAMINYLTRANSFERASE (PTHR19297:SF6)
GEMIN8	Gem-associated protein 8;GEMI8	(PTHR16238:SF4)
GGA1	ADP-ribosylation factor-binding protein GGA1;GGA1	GOLGI ASSOCIATED, GAMMA ADAPTIN EAR CONTAINING, ARF BINDING PROTEIN 1 (GGA1) (PTHR13856:SF36)
GGCX	Vitamin K-dependent gamma-carboxylase;VKGC	(PTHR12639:SF2)
GGT6	Gamma-glutamyltransferase 6;GGT6	(PTHR11686:SF0)
GIN1	Gypsy retrotransposon integrase-like protein 1;GIN1	RETROVIRUS POLYPROTEIN (PTHR10178:SF14)
GLB1L	Beta-galactosidase-1-like protein;GLB1L	(PTHR23421:SF22)
GLTP	Glycolipid transfer protein;GLTP	GLYCOLIPID TRANSFER PROTEIN (PTHR10219:SF5)
GNAL	Guanine nucleotide-binding protein G(olf) subunit alpha;GNAL	GUANINE NUCLEOTIDE-BINDING PROTEIN G(OLF) SUBUNIT ALPHA (PTHR10218:SF131)
GNE	Bifunctional UDP-N-acetylglucosamine 2-epimerase/N-acetylmannosamine kinase;GLCNE	UDP-N-ACETYLGLUCOSAMINE-2-EPIMERASE (PTHR18964:SF24)
GOLGA8A	Golgin subfamily A member 8A;F5H2E4	GOLGIN SUBFAMILY A MEMBER 8 (PTHR10881:SF7)
GOLGA8B	Golgin subfamily A member 8B;GOG8B	GOLGIN SUBFAMILY A MEMBER 8 (PTHR10881:SF7)
GP2	Pancreatic secretory granule membrane major glycoprotein GP2;GP2	PANCREATIC SECRETORY GRANULE MEMBRANE MAJOR GLYCOPROTEIN GP2 (PTHR22962:SF13)
GPR1	G-protein coupled receptor 1;GPR1	G-PROTEIN COUPLED RECEPTOR 1-RELATED (PTHR24229:SF4)
GPR12	G-protein coupled receptor 12;GPR12	G PROTEIN-COUPLED RECEPTOR 12 (PTHR22750:SF8)
GPR155	Integral membrane protein GPR155;GP155	INTEGRAL MEMBRANE PROTEIN GPR155 (PTHR22829:SF5)
GPX8	Probable glutathione peroxidase 8;GPX8	(PTHR11592:SF0)
GRB2	Growth factor receptor-bound protein 2;GRB2	GRB2-RELATED ADAPTOR PROTEIN 2 (PTHR22820:SF13)
GRIPAP1	GRIP1-associated protein 1;GRAP1	(PTHR18978:SF0)
GRM6	Metabotropic glutamate receptor 6;GRM6	METABOTROPIC GLUTAMATE RECEPTOR 6 (PTHR24060:SF24)
GSTM3	Glutathione S-transferase Mu 3;GSTM3	GLUTATHIONE S-TRANSFERASE CLASS MU (PTHR11571:SF3)
GTPBP10	GTP-binding protein 10;GTPBA	(PTHR11702:SF16)
GTPBP5	GTP-binding protein 5;GTPB5	(PTHR11702:SF15)
GTSE1	G2 and S phase-expressed protein 1;GTSE1	G TWO S PHASE EXPRESSED PROTEIN (PTHR21584:SF7)
GUCA1B	Guanylyl cyclase-activating protein 2;GUC1B	GUANYLYL CYCLASE ACTIVATING PROTEIN 2 (PTHR23055:SF11)
GXYLT1	Glucoside xylosyltransferase 1;GXLT1	GLYCOSYLTRANSFERASE-RELATED (PTHR12270:SF2)
HEATR3	HEAT repeat-containing protein 3;HEAT3	(PTHR13347:SF0)
HEATR5A	HEAT repeat-containing protein 5A;HTR5A	(PTHR21663:SF0)
HERPUD2	Homocysteine-responsive endoplasmic reticulum-resident ubiquitin-like domain member 2 protein;HERP2	(PTHR12943:SF5)
HES2	Transcription factor HES-2;HES2	TRANSCRIPTION FACTOR HES-2 (PTHR10985:SF15)
HINT3	Histidine triad nucleotide-binding protein 3;HINT3	HISTIDINE TRIAD NUCLEOTIDE BINDING PROTEIN 3 (PTHR12486:SF5)
HIP1	Huntingtin-interacting protein 1;HIP1	HUNTINGTIN INTERACTING PROTEIN 1 (PTHR10407:SF5)
HM13	Minor histocompatibility antigen H13;HM13	SIGNAL PEPTIDE PEPTIDASE (PTHR12174:SF23)
HSD17B7	3-keto-steroid reductase;DHB7	(PTHR24316:SF33)
HSDL1	Inactive hydroxysteroid dehydrogenase-like protein 1;HSDL1	(PTHR24316:SF68)
HSH2D	Hematopoietic SH2 domain-containing protein;HSH2D	(PTHR14388:SF0)
HTR2A	5-hydroxytryptamine receptor 2A;5HT2A	5-HYDROXYTRYPTAMINE RECEPTOR 2A (PTHR24247:SF30)
IAPP	Islet amyloid polypeptide;IAPP	ISLET AMYLOID POLYPEPTIDE (AMYLIN) (PTHR10505:SF4)
ICA1L	Islet cell autoantigen 1-like protein;ICA1L	ISLET CELL AUTOANTIGEN 1-LIKE PROTEIN (PTHR10164:SF1)
ICAM4	Intercellular adhesion molecule 4;ICAM4	INTRACELLULAR ADHESION MOLECULE 4, ICAM4 (PTHR13771:SF8)
IDS	Iduronate 2-sulfatase;IDS	IDURONATE 2-SULFATASE (PTHR10342:SF13)
IFIT3	Interferon-induced protein with tetratricopeptide repeats 3;IFIT3	INTERFERON-INDUCED PROTEIN WITH TETRATRICOPEPTIDE REPEATS 3 (PTHR10271:SF3)
IKBIP	Inhibitor of nuclear factor kappa-B kinase-interacting protein;IKIP	INHIBITOR OF NUCLEAR FACTOR KAPPA-B KINASE-INTERACTING PROTEIN (PTHR21734:SF5)
IL10	Interleukin-10;IL10	INTERLEUKIN-10 (PTHR11585:SF1)
IL10RB	Interleukin-10 receptor subunit beta;I10R2	INTERLEUKIN-10 RECEPTOR BETA CHAIN (PTHR20859:SF10)
IL13RA1	Interleukin-13 receptor subunit alpha-1;I13R1	INTERLEUKIN 13 RECEPTOR ALPHA 1 (PTHR23036:SF15)
IL17RA	Interleukin-17 receptor A;I17RA	INTERLEUKIN-17 RECEPTOR A (PTHR15583:SF1)
IL18	Interleukin-18;IL18	INTERLEUKIN-18 (PTHR11326:SF0)
IL1R1	Interleukin-1 receptor type 1;IL1R1	INTERLEUKIN-1 RECEPTOR TYPE I, IL-1R-1 (PTHR11890:SF8)
IL23R	Interleukin-23 receptor;IL23R	INTERLEUKIN 12 RECEPTOR BETA 2 (PTHR23036:SF22)
IL2RA	Interleukin-2 receptor subunit alpha;IL2RA	INTERLEUKIN-2 RECEPTOR ALPHA CHAIN (PTHR10573:SF0)
IL6R	Interleukin-6 receptor subunit alpha;IL6RA	INTERLEUKIN-6 RECEPTOR ALPHA (PTHR23036:SF27)
INTS7	Integrator complex subunit 7;INT7	(PTHR13322:SF2)
IPO9	Importin-9;IPO9	IMPORTIN 9 (IMP9) (RAN-BINDING PROTEIN 9) (PTHR10997:SF9)
IQCC	IQ domain-containing protein C;IQCC	(PTHR16049:SF1)
IRAK1	Interleukin-1 receptor-associated kinase 1;IRAK1	INTERLEUKIN-1 RECEPTOR-ASSOCIATED KINASE 1 (PTHR24419:SF1)
IRAK4	Interleukin-1 receptor-associated kinase 4;IRAK4	(PTHR24419:SF8)
IRF1	Interferon regulatory factor 1;IRF1	INTERFERON REGULATORY FACTOR 2 (PTHR11949:SF3)
ISPD	2-C-methyl-D-erythritol 4-phosphate cytidylyltransferase-like protein;ISPD	(PTHR19136:SF57)
ISY1	Pre-mRNA-splicing factor ISY1 homolog;ISY1	(PTHR13021:SF7)
ITGA2	Integrin alpha-2;ITA2	INTEGRIN ALPHA-2 (PTHR23220:SF23)
ITIH5	Inter-alpha-trypsin inhibitor heavy chain H5;ITIH5	INTER-ALPHA-TRYPSIN INHIBITOR HEAVY CHAIN H5 (PTHR10338:SF62)
ITPK1	Inositol-tetrakisphosphate 1-kinase;ITPK1	(PTHR32050:SF0)
IVD	Isovaleryl-CoA dehydrogenase, mitochondrial;IVD	PUTATIVE ACYL-COA DEHYDROGENASE YDBM (PTHR10909:SF103)
IYD	Iodotyrosine dehalogenase 1;IYD1	IODOTYROSINE DEHALOGENASE 1 (PTHR23026:SF39)
JMJD6	Bifunctional arginine demethylase and lysyl-hydroxylase JMJD6;JMJD6	HISTONE ARGININE DEMETHYLASE JMJD6 (PTHR12480:SF10)
KANK4	KN motif and ankyrin repeat domain-containing protein 4;KANK4	(PTHR24168:SF2)
KBTBD6	Kelch repeat and BTB domain-containing protein 6;KBTB6	(PTHR24412:SF23)
KCMF1	E3 ubiquitin-protein ligase KCMF1;KCMF1	E3 UBIQUITIN-PROTEIN LIGASE KCMF1 (PTHR12268:SF6)
KCNA7	Potassium voltage-gated channel subfamily A member 7;KCNA7	VOLTAGE-GATED POTASSIUM CHANNEL KV1.7 (PTHR11537:SF19)
KCNJ5	G protein-activated inward rectifier potassium channel 4;IRK5	G PROTEIN-ACTIVATED INWARD RECTIFIER POTASSIUM CHANNEL 4 (KIR3.4)(GIRK4) (PTHR11767:SF18)
KCNK3	Potassium channel subfamily K member 3;KCNK3	TWIK FAMILY OF POTASSIUM CHANNELS-RELATED (PTHR11003:SF7)
KCTD20	BTB/POZ domain-containing protein KCTD20;KCD20	BTB/POZ DOMAIN-CONTAINING PROTEIN KCTD20 (PTHR21637:SF1)
KDELC2	KDEL motif-containing protein 2;KDEL2	KDEL (LYS-ASP-GLU-LEU) CONTAINING (PTHR12203:SF5)
KDSR	3-ketodihydrosphingosine reductase;KDSR	(PTHR24320:SF1)
KIAA0226	Run domain Beclin-1 interacting and cystein-rich containing protein;RUBIC	(PTHR12326:SF3)
KIAA0319L	Dyslexia-associated protein KIAA0319-like protein;K319L	UNCHARACTERIZED (PTHR10083:SF14)
KIAA0355	Uncharacterized protein KIAA0355;K0355	(PTHR15703:SF1)
KIAA0408	Uncharacterized protein KIAA0408;K0408	(PTHR15705:SF1)
KIAA1191	UPF0498 protein KIAA1191;K1191	(PTHR32113:SF0)
KIAA1244	Brefeldin A-inhibited guanine nucleotide-exchange protein 3;BIG3	(PTHR10663:SF93)
KIAA1377	Uncharacterized protein KIAA1377;K1377	(PTHR31191:SF0)
KIAA1549	UPF0606 protein KIAA1549;K1549	(PTHR21590:SF0)
KIAA1609	TLD domain-containing protein KIAA1609;K1609	NUCLEOLAR PROTEIN-RELATED (PTHR23354:SF6)
KIAA1841	Uncharacterized protein KIAA1841;K1841	(PTHR20946:SF0)
KIAA1919	Sodium-dependent glucose transporter 1;NAGT1	(PTHR23121:SF2)
KIF11	Kinesin-like protein KIF11;KIF11	(PTHR24115:SF106)
KIF14	Kinesin-like protein KIF14;KIF14	(PTHR24115:SF200)
KIF3B	Kinesin-like protein KIF3B;KIF3B	(PTHR24115:SF55)
KLB	Beta-klotho;KLOTB	BETA-KLOTHO (PTHR10353:SF7)
KLF17	Krueppel-like factor 17;KLF17	ZINC FINGER PROTEIN 393 (PTHR23223:SF5)
KLHL28	Kelch-like protein 28;KLH28	(PTHR24412:SF30)
KLHL6	Kelch-like protein 6;KLHL6	(PTHR24411:SF4)
KLHL8	Kelch-like protein 8;KLHL8	(PTHR24412:SF117)
KLRD1	Natural killer cells antigen CD94;KLRD1	CD94 ANTIGEN (PTHR22800:SF15)
KPNA6	Importin subunit alpha-7;IMA7	(PTHR23316:SF0)
KREMEN1	Kremen protein 1;KREM1	(PTHR24269:SF0)
KRIT1	Krev interaction trapped protein 1;KRIT1	KREV INTERACTION TRAPPED 1 (PTHR13283:SF2)
LAIR1	Leukocyte-associated immunoglobulin-like receptor 1;LAIR1	LEUKOCYTE-ASSOCIATED IG-LIKE RECEPTOR (PTHR11738:SF12)
LAMC2	Laminin subunit gamma-2;LAMC2	LAMININ SUBUNIT GAMMA-2 (PTHR10574:SF12)
LAMP2	Lysosome-associated membrane glycoprotein 2;LAMP2	LYSOSOME-ASSOCIATED MEMBRANE GLYCOPROTEIN 2 (PTHR11506:SF6)
LARS	Leucine--tRNA ligase, cytoplasmic;SYLC	(PTHR11946:SF20)
LAX1	Lymphocyte transmembrane adapter 1;LAX1	(PTHR24091:SF0)
LDB3	LIM domain-binding protein 3;LDB3	(PTHR24214:SF9)
LDLR	Low-density lipoprotein receptor;LDLR	LOW-DENSITY LIPOPROTEIN RECEPTOR (PTHR10529:SF195)
LEP	Leptin;LEP	(PTHR11724:SF0)
LIAS	Lipoyl synthase, mitochondrial;LIAS	LIPOYL SYNTHASE (PTHR10949:SF0)
LILRB1	Leukocyte immunoglobulin-like receptor subfamily B member 1;LIRB1	LEUKOCYTE IMMUNOLGLOBULIN-LIKE RECEPTOR (PTHR11738:SF10)
LILRB3	Leukocyte immunoglobulin-like receptor subfamily B member 3;LIRB3	PREDICTED: PAN TROGLODYTES SIMILAR TO KILLER-CELL IG-LIKE RECEPTOR (LOC749298), (PTHR11738:SF32)
LIN28	Protein lin-28 homolog A;LN28A	LIN-28 HOMOLOG A (PTHR11544:SF31)
LLPH	Protein LLP homolog;LLPH
LMOD3	Leiomodin-3;LMOD3	LEIOMODIN-3 (PTHR10901:SF3)
LMTK2	Serine/threonine-protein kinase LMTK2;LMTK2	SERINE/THREONINE-PROTEIN KINASE LMTK2 (PTHR24416:SF69)
LONP2	Lon protease homolog 2, peroxisomal;LONP2	PEROXISOMAL LON PROTEASE HOMOLOG 2 (PTHR10046:SF24)
LRAT	Lecithin retinol acyltransferase;LRAT	LECITHIN RETINOL ACYLTRANSFERASE (PTHR13943:SF1)
LRP2BP	LRP2-binding protein;LR2BP	SEL-1-LIKE PROTEIN-RELATED (PTHR11102:SF6)
LRRC2	Leucine-rich repeat-containing protein 2;LRRC2	DISEASE RESISTANCE PROTEIN (CC-NBS CLASS), PUTATIVE (PTHR23155:SF243)
LRRC27	Leucine-rich repeat-containing protein 27;LRC27	(PTHR23155:SF255)
LRRC57	Leucine-rich repeat-containing protein 57;LRC57	DISEASE RESISTANCE PROTEIN (CC-NBS CLASS), PUTATIVE (PTHR23155:SF243)
LRRC58	Leucine-rich repeat-containing protein 58;LRC58	LEUCINE-RICH REPEAT-CONTAINING PROTEIN (PTHR23155:SF25)
LRRC8B	Leucine-rich repeat-containing protein 8B;LRC8B	LEUCINE-RICH REPEAT-CONTAINING PROTEIN 8, LRRC8 (PTHR23155:SF39)
LRRFIP1	Leucine-rich repeat flightless-interacting protein 1;LRRF1	(PTHR19212:SF0)
LYRM2	LYR motif-containing protein 2;LYRM2	(PTHR13675:SF0)
LYRM7	LYR motif-containing protein 7;LYRM7	(PTHR13166:SF0)
MAFF	Transcription factor MafF;MAFF	TRANSCRIPTION FACTOR MAFF (PTHR10129:SF16)
MANEAL	Glycoprotein endo-alpha-1,2-mannosidase-like protein;MANEL	(PTHR13572:SF0)
MAPKBP1	Mitogen-activated protein kinase-binding protein 1;MABP1	G-PROTEIN BETA WD-40 REPEATS CONTAINING PROTEIN (PTHR22847:SF50)
MARVELD3	MARVEL domain-containing protein 3;MALD3	MARVEL (MEMBRANE-ASSOCIATING) DOMAIN CONTAINING 3 (PTHR21737:SF1)
MCAM	Cell surface glycoprotein MUC18;MUC18	MELANOMA CELL ADHESION MOLECULE (MUC18) (PTHR11973:SF5)
MCM4	DNA replication licensing factor MCM4;MCM4	DNA REPLICATION LICENSING FACTOR MCM4 (PTHR11630:SF45)
MCOLN2	Mucolipin-2;MCLN2	MUCOLIPIN-2 (PTHR12127:SF4)
MECR	Trans-2-enoyl-CoA reductase, mitochondrial;MECR	TRANS-2-ENOYL-COA REDUCTASE, MITOCHONDRIAL (PTHR11695:SF15)
MED6	Mediator of RNA polymerase II transcription subunit 6;MED6	(PTHR13104:SF0)
MEGF8	Multiple epidermal growth factor-like domains protein 8;MEGF8	MULTIPLE EPIDERMAL GROWTH FACTOR-LIKE DOMAINS PROTEIN 8 (PTHR10574:SF4)
MEGF9	Multiple epidermal growth factor-like domains protein 9;MEGF9	MULTIPLE EPIDERMAL GROWTH FACTOR-LIKE DOMAINS PROTEIN 9 (PTHR10574:SF16)
MESDC2	LDLR chaperone MESD;MESD	(PTHR17600:SF0)
METTL2A	Methyltransferase-like protein 2A;MET2A	(PTHR22809:SF0)
METTL2B	Methyltransferase-like protein 2B;MET2B	(PTHR22809:SF0)
METTL6	Methyltransferase-like protein 6;METL6	(PTHR22809:SF0)
MFAP5	Microfibrillar-associated protein 5;MFAP5	MICROFIBRIL-ASSOCIATED GLYCOPROTEIN (PTHR16485:SF2)
MFSD11	UNC93-like protein MFSD11;MFS11	(PTHR23294:SF0)
MGAT4A	Alpha-1,3-mannosyl-glycoprotein 4-beta-N-acetylglucosaminyltransferase A;MGT4A	(PTHR12062:SF0)
MICAL3	Protein-methionine sulfoxide oxidase MICAL3;MICA3	(PTHR11915:SF45)
MKLN1	Muskelin;MKLN1	(PTHR15526:SF5)
MLLT6	Protein AF-17;AF17	MIXED-LINEAGE LEUKEMIA PROTEIN (PTHR13793:SF23)
MLPH	Melanophilin;MELPH	MELPH (PTHR14555:SF1)
MOG	Myelin-oligodendrocyte glycoprotein;MOG	(PTHR24100:SF3)
MPPE1	Metallophosphoesterase 1;MPPE1	(PTHR13315:SF0)
MRI1	Methylthioribose-1-phosphate isomerase;MTNA	METHYLTHIORIBOSE-1-PHOSPHATE ISOMERASE (TRANSLATION INITIATION FACTOR EIF-2B SUBUNIT ALPHA/BETA/DELTA-LIKE PROTEIN) (PTHR10233:SF6)
MRP63	Ribosomal protein 63, mitochondrial;RT63	(PTHR14520:SF2)
MRPS10	28S ribosomal protein S10, mitochondrial;RT10	(PTHR13334:SF2)
MRPS25	28S ribosomal protein S25, mitochondrial;RT25	(PTHR13274:SF0)
MRTO4	mRNA turnover protein 4 homolog;MRT4	MRNA TURNOVER PROTEIN 4 MRT4 (PTHR21141:SF1)
MS4A2	High affinity immunoglobulin epsilon receptor subunit beta;FCERB	HIGH AFFINITY IMMUNOGLOBULIN EPSILON RECEPTOR BETA-SUBUNIT (FCERI) (PTHR23320:SF9)
MS4A7	Membrane-spanning 4-domains subfamily A member 7;MS4A7	MEMBRANE-SPANNING 4-DOMAINS SUBFAMILY A MEMBER 7 (PTHR23320:SF8)
MSH3	DNA mismatch repair protein Msh3;MSH3	MUTS HOMOLOG 3, MSH3 (PTHR11361:SF25)
MSRB3	Methionine-R-sulfoxide reductase B3;MSRB3	METHIONINE-R-SULFOXIDE REDUCTASE B3, MITOCHONDRIAL (PTHR10173:SF2)
MTMR12	Myotubularin-related protein 12;MTMRC	MYOTUBULARIN-RELATED PROTEIN 12 (PTHR10807:SF37)
MTMR9	Myotubularin-related protein 9;MTMR9	MYOTUBULARIN-RELATED PROTEIN 9 (PTHR10807:SF9)
MURC	Muscle-related coiled-coil protein;MURC	(PTHR15240:SF0)
MUTED	Protein Muted homolog;MUTED	(PTHR31784:SF0)
MYADM	Myeloid-associated differentiation marker;MYADM	(PTHR17068:SF0)
MYO10	Unconventionnal myosin-X;MYO10	MYOSIN X (PTHR13140:SF18)
MYO1C	Unconventional myosin-Ic;MYO1C	MYOSIN I (PTHR13140:SF31)
MYO5A	Unconventional myosin-Va;MYO5A	(PTHR13140:SF195)
MYO6	Unconventional myosin-VI;MYO6	(PTHR13140:SF192)
MYOZ3	Myozenin-3;MYOZ3	FATZ RELATED PROTEIN 3\CALSARCIN-3 (PTHR15941:SF10)
N4BP2	NEDD4-binding protein 2;N4BP2	(PTHR13308:SF2)
NAIF1	Nuclear apoptosis-inducing factor 1;NAIF1	(PTHR23098:SF0)
NANOS1	Nanos homolog 1;NANO1	(PTHR12887:SF0)
NAP1L6	Putative nucleosome assembly protein 1-like 6;NP1L6	(PTHR11875:SF37)
NARG1L	N-alpha-acetyltransferase 16, NatA auxiliary subunit;NAA16	N-TERMINAL ACETLYTRANSFERASE-RELATED (PTHR22767:SF2)
NAT11	N-alpha-acetyltransferase 40;NAA40	N-ACETYLTRANSFERASE 11 (PTHR20531:SF0)
NCAPD2	Condensin complex subunit 1;CND1	(PTHR14222:SF0)
NCAPH	Condensin complex subunit 2;CND2	(PTHR13108:SF11)
NCBP1	Nuclear cap-binding protein subunit 1;NCBP1	NUCLEAR CAP-BINDING PROTEIN SUBUNIT 1 (PTHR12412:SF8)
NCOA7	Nuclear receptor coactivator 7;NCOA7	(PTHR23354:SF32)
NFAM1	NFAT activation molecule 1;NFAM1
NFATC2IP	NFATC2-interacting protein;NF2IP	NFATC2-INTERACTING PROTEIN (PTHR10562:SF9)
NFATC3	Nuclear factor of activated T-cells, cytoplasmic 3;NFAC3	NUCLEAR FACTOR OF ACTIVATED T-CELLS, CYTOPLASMIC 3 (PTHR12533:SF6)
NFKBIB	NF-kappa-B inhibitor beta;IKBB	(PTHR24139:SF1)
NFKBIL2	Tonsoku-like protein;TONSL	(PTHR24139:SF2)
NFX1	Transcriptional repressor NF-X1;NFX1	TRANSCRIPTIONAL REPRESSOR NF-X1 (PTHR12360:SF0)
NFYB	Nuclear transcription factor Y subunit beta;NFYB	CCAAT-BINDING TRANSCRIPTION FACTOR SUBUNIT A (PTHR11064:SF9)
NICN1	Nicolin-1;NICN1	(PTHR31239:SF0)
NIPAL1	Magnesium transporter NIPA3;NIPA3	(PTHR12570:SF0)
NIPAL3	NIPA-like protein 3;NPAL3	(PTHR12570:SF0)
NLRP12	NACHT, LRR and PYD domains-containing protein 12;NAL12	(PTHR24106:SF6)
NLRP8	NACHT, LRR and PYD domains-containing protein 8;NALP8	(PTHR24106:SF11)
NOL12	Nucleolar protein 12;NOL12	(PTHR14577:SF0)
NPHP3	Nephrocystin-3;NPHP3	NEPHROCYSTIN 3 (PTHR19959:SF2)
NPHS1	Nephrin;NPHN	NEPHRIN (PTHR11640:SF8)
NRIP2	Nuclear receptor-interacting protein 2;NRIP2	NEURONAL INTERACTING FACTOR X 1 (NIX1) (PTHR12917:SF3)
NSUN4	Putative methyltransferase NSUN4;NSUN4	NOL1/NOP2/SUN DOMAIN FAMILY, MEMBER 4 (PTHR22808:SF3)
NT5C2	Cytosolic purine 5'-nucleotidase;5NTC	CYTOSOLIC PURINE 5-NUCLEOTIDASE (PTHR12103:SF1)
NUBPL	Iron-sulfur protein NUBPL;NUBPL	MRP-RELATED NUCLEOTIDE-BINDING PROTEIN (PTHR23264:SF4)
NUMBL	Numb-like protein;NUMBL	(PTHR11232:SF20)
NUP62	Nuclear pore glycoprotein p62;NUP62	(PTHR12084:SF0)
NUPL1	Nucleoporin p58/p45;NUPL1	(PTHR13437:SF0)
NWD1	NACHT and WD repeat domain-containing protein 1;NWD1	JOUBERIN (ABELSON HELPER INTEGRATION SITE 1 PROTEIN HOMOLOG), WD DOMAIN (PTHR22847:SF220)
OBFC2B	SOSS complex subunit B1;SOSB1	(PTHR13356:SF0)
OCIAD1	OCIA domain-containing protein 1;OCAD1	(PTHR13336:SF0)
OGDH	2-oxoglutarate dehydrogenase, mitochondrial;ODO1	(PTHR23152:SF0)
OGFOD1	2-oxoglutarate and iron-dependent oxygenase domain-containing protein 1;OGFD1	(PTHR12117:SF0)
OPA3	Optic atrophy 3 protein;OPA3	(PTHR12499:SF0)
OPTN	Optineurin;OPTN	(PTHR31553:SF0)
ORC6L	Origin recognition complex subunit 6;ORC6	(PTHR13394:SF0)
OSTM1	Osteopetrosis-associated transmembrane protein 1;OSTM1	(PTHR15644:SF0)
OTUD6A	OTU domain-containing protein 6A;OTU6A	(PTHR12419:SF0)
P2RX7	P2X purinoceptor 7;P2RX7	P2X PURINOCEPTOR 7 (PTHR10125:SF13)
PAFAH2	Platelet-activating factor acetylhydrolase 2, cytoplasmic;PAFA2	PLATELET-ACTIVATING FACTOR ACETYLHYDROLASE 2, CYTOPLASMIC (PTHR10272:SF1)
PAG1	Phosphoprotein associated with glycosphingolipid-enriched microdomains 1;PAG1	(PTHR16322:SF0)
PAICS	Multifunctional protein ADE2;PUR6	PURINE BIOSYNTHESIS PROTEIN 6, PUR6 (PTHR11609:SF2)
PALM2	Paralemmin-2;PALM2	PARALEMMIN-2 (PTHR10498:SF7)
PAN2	NACHT, LRR and PYD domains-containing protein 4;NALP4	(PTHR24106:SF9)
PAPL	Iron/zinc purple acid phosphatase-like protein;PAPL	(PTHR22953:SF0)
PAQR5	Membrane progestin receptor gamma;MPRG	PROGESTIN AND ADIPOQ RECEPTOR FAMILY MEMBER VI (PTHR20855:SF6)
PARD6G	Partitioning defective 6 homolog gamma;PAR6G	PAR-6 GAMMA (PTHR14102:SF3)
PARK2	E3 ubiquitin-protein ligase parkin;PRKN2	PARKIN (UBIQUITIN E3 LIGASE PRKN) (PTHR11685:SF2)
PBLD	Phenazine biosynthesis-like domain-containing protein;PBLD	(PTHR13774:SF12)
PBOV1	Prostate and breast cancer overexpressed gene 1 protein;PBOV1
PCDH11X	Protocadherin-11 X-linked;PC11X	(PTHR24027:SF15)
PCDH11Y	Protocadherin-11 Y-linked;H0Y3S6	(PTHR24027:SF15)
PCGF5	Polycomb group RING finger protein 5;PCGF5	POLYCOMB GROUP RING FINGER PROTEIN 5 (PTHR10825:SF16)
PCYOX1	Prenylcysteine oxidase 1;PCYOX	(PTHR15944:SF0)
PDAP1	28 kDa heat- and acid-stable phosphoprotein;HAP28	(PTHR22055:SF0)
PDCD4	Programmed cell death protein 4;PDCD4	(PTHR12626:SF0)
PDCD7	Programmed cell death protein 7;PDCD7	PROGRAMMED CELL DEATH PROTEIN 7 (PTHR24022:SF20)
PDE4C	cAMP-specific 3',5'-cyclic phosphodiesterase 4C;PDE4C	CAMP-SPECIFIC 3,5-CYCLIC PHOSPHODIESTERASE 4 (PTHR11347:SF37)
PDE7A	High affinity cAMP-specific 3',5'-cyclic phosphodiesterase 7A;PDE7A	CAMP-SPECIFIC 3,5-CYCLIC PHOSPHODIESTERASE 7 (PTHR11347:SF36)
PDE7B	cAMP-specific 3',5'-cyclic phosphodiesterase 7B;PDE7B	CAMP-SPECIFIC 3,5-CYCLIC PHOSPHODIESTERASE 7 (PTHR11347:SF36)
PDLIM5	PDZ and LIM domain protein 5;PDLI5	(PTHR24214:SF8)
PDP2	[Pyruvate dehydrogenase [acetyl-transferring]]-phosphatase 2, mitochondrial;PDP2	PYRUVATE DEHYDROGENASE [LIPOAMIDE]]-PHOSPHATASE 2, MITOCHONDRIAL (PTHR13832:SF98)
PECR	Peroxisomal trans-2-enoyl-CoA reductase;PECR	(PTHR24317:SF0)
PGM2L1	Glucose 1,6-bisphosphate synthase;PGM2L	PHOSPHOGLUCOMUTASE (PTHR22573:SF2)
PHACTR2	Phosphatase and actin regulator 2;PHAR2	PHOSPHATASE AND ACTIN REGULATOR 2 (PTHR12751:SF5)
PHF20	PHD finger protein 20;PHF20	PHD FINGER PROTEIN 20-RELATED (PTHR15856:SF1)
PHKB	Phosphorylase b kinase regulatory subunit beta;KPBB	PHOSPHORYLASE B KINASE REGULATORY SUBUNIT BETA (PTHR10749:SF3)
PIK3C2A	Phosphatidylinositol 4-phosphate 3-kinase C2 domain-containing subunit alpha;P3C2A	PHOSPHATIDYLINOSITOL-4-PHOSPHATE 3-KINASE C2 DOMAIN-CONTAINING ALPHA POLYPEPTIDE (PTHR10048:SF28)
PIK3R2	Phosphatidylinositol 3-kinase regulatory subunit beta;P85B	PHOSPHATIDYLINOSITOL 3-KINASE REGULATORY SUBUNIT BETA (PTHR10155:SF1)
PIKFYVE	1-phosphatidylinositol 3-phosphate 5-kinase;FYV1	(PTHR11353:SF42)
PIPOX	Peroxisomal sarcosine oxidase;SOX	PEROXISOMAL SARCOSINE OXIDASE (PTHR10961:SF7)
PLA2G12A	Group XIIA secretory phospholipase A2;PG12A	(PTHR12824:SF3)
PLA2G2D	Group IID secretory phospholipase A2;PA2GD	SECRETORY PHOSPHOLIPASE A2 (PTHR11716:SF12)
PLDN	Pallidin;PLDN	(PTHR31328:SF0)
PLEKHB2	Pleckstrin homology domain-containing family B member 2;PKHB2	(PTHR14309:SF2)
PLEKHM3	Pleckstrin homology domain-containing family M member 3;PKHM3	(PTHR12326:SF3)
PLIN3	Perilipin-3;PLIN3	MANNOSE-6-PHOSPHATE RECEPTOR BINDING PROTEIN 1 (PTHR14024:SF14)
PLIN5	Perilipin-5;PLIN5	PERILIPIN (PTHR14024:SF9)
PLXDC1	Plexin domain-containing protein 1;PLDX1	TUMOR ENDOTHELIAL MARKER 7-RELATED (PTHR13055:SF3)
PNMAL1	PNMA-like protein 1;PNML1	(PTHR23094:SF0)
PNPLA1	Patatin-like phospholipase domain-containing protein 1;PLPL1	IPLA2-ZETA (PTHR12406:SF5)
PNPLA3	Patatin-like phospholipase domain-containing protein 3;PLPL3	IPLA2-EPSILON (PTHR12406:SF6)
PNPT1	Polyribonucleotide nucleotidyltransferase 1, mitochondrial;PNPT1	(PTHR11252:SF0)
PODNL1	Podocan-like protein 1;PONL1	(PTHR24369:SF12)
POFUT1	GDP-fucose protein O-fucosyltransferase 1;OFUT1	(PTHR21420:SF0)
POLK	DNA polymerase kappa;POLK	DNA POLYMERASE IV / KAPPA (PTHR11076:SF12)
POLR1E	DNA-directed RNA polymerases I and III subunit RPAC1;RPAC1	DNA-DIRECTED RNA POLYMERASE I (PTHR11800:SF13)
POLR2E	DNA-directed RNA polymerases I, II, and III subunit RPABC1;RPAB1	DNA-DIRECTED RNA POLYMERASES I, II, AND III SUBUNIT RPABC1 (PTHR10535:SF0)
POLR3A	DNA-directed RNA polymerase III subunit RPC1;RPC1	DNA-DIRECTED RNA POLYMERASE III LARGEST SUBUNIT (PTHR19376:SF15)
POU6F1	POU domain, class 6, transcription factor 1;PO6F1	POU DOMAIN, CLASS 6, TRANSCRIPTION FACTOR 1 (PTHR11636:SF6)
PPAPDC1B	Phosphatidate phosphatase PPAPDC1B;PPC1B	PHOSPHATIDIC ACID PHOSPHATASE TYPE 2 DOMAIN-CONTAINING PROTEIN 1B (PTHR10165:SF43)
PPARA	Peroxisome proliferator-activated receptor alpha;PPARA	PEROXISOME PROLIFERATOR-ACTIVATED RECEPTOR ALPHA (PTHR24082:SF13)
PPARD	Peroxisome proliferator-activated receptor delta;PPARD	PEROXISOME PROLIFERATOR-ACTIVATED RECEPTOR DELTA (PTHR24082:SF15)
PPM1B	Protein phosphatase 1B;PPM1B	PROTEIN PHOSPHATASE 2C ALPHA, BETA (PTHR13832:SF90)
PPM1K	Protein phosphatase 1K, mitochondrial;PPM1K	(PTHR13832:SF211)
PPP1R12B	Protein phosphatase 1 regulatory subunit 12B;MYPT2	(PTHR24179:SF2)
PPP1R3B	Protein phosphatase 1 regulatory subunit 3B;PPR3B	(PTHR12307:SF0)
PPP1R3E	Protein phosphatase 1 regulatory subunit 3E;PPR3E	(PTHR12307:SF0)
PPP2R3A	Serine/threonine-protein phosphatase 2A regulatory subunit B'' subunit alpha;P2R3A	(PTHR14095:SF0)
PQLC2	PQ-loop repeat-containing protein 2;PQLC2	(PTHR16201:SF5)
PRDM14	PR domain zinc finger protein 14;PRD14	PR DOMAIN ZINC FINGER PROTEIN 14 (PTHR11389:SF354)
PRELP	Prolargin;PRELP	(PTHR24371:SF15)
PRIC285	Peroxisomal proliferator-activated receptor A-interacting complex 285 kDa protein;PR285	HELICASE WITH ZINC FINGER DOMAIN (DOWN-REGULATED IN HUMAN CANCERS PROTEIN) (PTHR10887:SF9)
PRKAA2	5'-AMP-activated protein kinase catalytic subunit alpha-2;AAPK2	5-AMP-ACTIVATED PROTEIN KINASE CATALYTIC SUBUNIT ALPHA-2 (PTHR24343:SF82)
PRKX	cAMP-dependent protein kinase catalytic subunit PRKX;PRKX	SERINE/THREONINE-PROTEIN KINASE PRKY (PTHR24353:SF4)
PRPF4	U4/U6 small nuclear ribonucleoprotein Prp4;PRP4	(PTHR19846:SF0)
PRR23A	Proline-rich protein 23A;PR23A	(PTHR31813:SF0)
PRRG4	Transmembrane gamma-carboxyglutamic acid protein 4;TMG4	(PTHR24251:SF0)
PRRT3	Proline-rich transmembrane protein 3;PRRT3	UNCHARACTERIZED (PTHR21712:SF2)
PSMD5	26S proteasome non-ATPase regulatory subunit 5;PSMD5	26S PROTEASOME NON-ATPASE REGULATORY SUBUNIT 5 (26S PROTEASOME SUBUNIT S5B) (26S PROTEASE SUBUNIT S5 BASIC) (PTHR13554:SF6)
PTAFR	Platelet-activating factor receptor;PTAFR	PLATELET-ACTIVATING FACTOR RECEPTOR (PTHR24233:SF6)
PTCD3	Pentatricopeptide repeat-containing protein 3, mitochondrial;PTCD3	(PTHR16276:SF0)
PTGR2	Prostaglandin reductase 2;PTGR2	PROSTAGLANDIN REDUCTASE 2 (PTHR11695:SF301)
PTK6	Protein-tyrosine kinase 6;PTK6	VASCULAR ENDOTHELIAL GROWTH FACTOR RECEPTOR 1 (PTHR24418:SF43)
PTRF	Polymerase I and transcript release factor;PTRF	(PTHR15240:SF0)
PYCRL	Pyrroline-5-carboxylate reductase 3;H0Y6C3	(PTHR11645:SF0)
QPRT	Nicotinate-nucleotide pyrophosphorylase [carboxylating];NADC	(PTHR32179:SF0)
QRFPR	Pyroglutamylated RFamide peptide receptor;QRFPR	OREXIGENIC NEUROPEPTIDE QRFP RECEPTOR (PTHR24241:SF12)
QRSL1	Glutamyl-tRNA(Gln) amidotransferase subunit A, mitochondrial;GATA	UNCHARACTERIZED (PTHR11895:SF2)
RAB11FIP1	Rab11 family-interacting protein 1;E7EX40	RAB11-RELATED (PTHR15746:SF15)
RAB2B	Ras-related protein Rab-2B;RAB2B	(PTHR24073:SF8)
RAB3IP	Rab-3A-interacting protein;RAB3I	(PTHR14430:SF0)
RAB42	Putative Ras-related protein Rab-42;RAB42	(PTHR24073:SF311)
RAB7L1	Ras-related protein Rab-7L1;RAB7L	(PTHR24073:SF104)
RABL3	Rab-like protein 3;RABL3	(PTHR24073:SF128)
RABL5	Rab-like protein 5;RABL5	(PTHR24073:SF1)
RAD51	DNA repair protein RAD51 homolog 1;RAD51	DNA REPAIR PROTEIN RAD51 (PTHR22942:SF12)
RASSF8	Ras association domain-containing protein 8;RASF8	CARCINOMA ASSOCIATED PROTEIN HOJ-1 (PTHR15286:SF6)
RBBP5	Retinoblastoma-binding protein 5;RBBP5	RETINOBLASTOMA BINDING PROTEIN 5 (PTHR12816:SF5)
RBL1	Retinoblastoma-like protein 1;RBL1	RETINOBLASTOMA-LIKE PROTEIN 1 (107 KDA RETINOBLASTOMA-ASSOCIATED PROTEIN) (P107) (PTHR13742:SF9)
REL	Proto-oncogene c-Rel;REL	C-REL PROTO-ONCOGENE PROTEIN (PTHR24169:SF4)
RG9MTD3	RNA (guanine-9-)-methyltransferase domain-containing protein 3;RG9D3	RNA (GUANINE-9-) METHYLTRANSFERASE DOMAIN CONTAINING 3 (PTHR13563:SF7)
RHBDL2	Rhomboid-related protein 2;RHBL2	(PTHR22936:SF0)
RHOBTB3	Rho-related BTB domain-containing protein 3;RHBT3	RHO-RELATED BTB DOMAIN-CONTAINING PROTEIN 3 (PTHR24072:SF11)
RIMKLA	N-acetylaspartyl-glutamate synthetase A;RIMKA	(PTHR21621:SF0)
RIOK2	Serine/threonine-protein kinase RIO2;RIOK2	SERINE/THREONINE-PROTEIN KINASE RIO2 (RIO KINASE 2) (PTHR10593:SF1)
RIOK3	Serine/threonine-protein kinase RIO3;RIOK3	SERINE/THREONINE-PROTEIN KINASE RIO3 (RIO KINASE 3) (PTHR10593:SF6)
RMND1	Required for meiotic nuclear division protein 1 homolog;RMND1	(PTHR16255:SF0)
RND2	Rho-related GTP-binding protein RhoN;RND2	RHO-RELATED GTP-BINDING PROTEIN RHON (PTHR24072:SF21)
RNF141	RING finger protein 141;RN141	(PTHR12109:SF2)
RNF222	RING finger protein 222;RN222	(PTHR23041:SF9)
ROCK2	Rho-associated protein kinase 2;ROCK2	RHO-ASSOCIATED, COILED-COIL CONTAINING PROTEIN KINASE (PTHR22988:SF3)
RPL7L1	60S ribosomal protein L7-like 1;RL7L	(PTHR11524:SF5)
RPP14	Ribonuclease P protein subunit p14;RPP14	(PTHR32402:SF0)
RPS6KA3	Ribosomal protein S6 kinase alpha-3;KS6A3	(PTHR24351:SF48)
RSAD2	Radical S-adenosyl methionine domain-containing protein 2;RSAD2	RADICAL S-ADENOSYL METHIONINE DOMAIN-CONTAINING PROTEIN 2 (PTHR21339:SF0)
RSU1	Ras suppressor protein 1;RSU1	RAS SUPPRESSOR PROTEIN 1, RSU1 (PTHR23155:SF21)
RUNDC1	RUN domain-containing protein 1;RUND1	RUN DOMAIN CONTAINING 1 (PTHR22957:SF2)
S1PR3	Sphingosine 1-phosphate receptor 3;S1PR3	SPHINGOSINE 1-PHOSPHATE RECEPTOR 3 (PTHR22750:SF24)
SART1	U4/U6.U5 tri-snRNP-associated protein 1;SNUT1	(PTHR14152:SF5)
SAV1	Protein salvador homolog 1;SAV1	PROTEIN SALVADOR HOMOLOG 1 (PTHR10316:SF13)
SBNO1	Protein strawberry notch homolog 1;SBNO1	(PTHR12706:SF0)
SC65	Synaptonemal complex protein SC65;SC65	SC65 (PTHR13986:SF4)
SCIN	Adseverin;ADSV	GELSOLIN (PTHR11977:SF14)
SCN11A	Sodium channel protein type 11 subunit alpha;SCNBA	SODIUM CHANNEL PROTEIN TYPE 11 SUBUNIT ALPHA (PTHR10037:SF22)
SEC14L4	SEC14-like protein 4;S14L4	SEC14 RELATED PROTEIN (PTHR23324:SF9)
SEC22A	Vesicle-trafficking protein SEC22a;SC22A	SNARE PROTEIN SEC22 (PTHR21136:SF1)
SELI	Ethanolaminephosphotransferase 1;EPT1	ETHANOLAMINEPHOSPHOTRANSFERASE 1 (PTHR10414:SF18)
SEMA5A	Semaphorin-5A;SEM5A	SEMAPHORIN 5-RELATED (PTHR11036:SF3)
SERINC1	Serine incorporator 1;SERC1	SERINE INCORPORATOR 1 (TUMOR DIFFERENTIALLY EXPRESSED PROTEIN 2) (PTHR10383:SF7)
SETDB2	Histone-lysine N-methyltransferase SETDB2;SETB2	HISTONE-LYSINE N-METHYLTRANSFERASE SETD2 (EC 2.1.1.43)(SET DOMAIN-CONTAINING PRO (PTHR22884:SF40)
SFRS12IP1	Protein SREK1IP1;SR1IP	(PTHR31437:SF0)
SFRS2IP	Protein SCAF11;SCAFB	(PTHR15242:SF0)
SFTPB	Pulmonary surfactant-associated protein B;PSPB	PULMONARY SURFACTANT-ASSOCIATED PROTEIN B (PTHR11480:SF4)
SGK3	Serine/threonine-protein kinase Sgk3;SGK3	SERINE/THREONINE-PROTEIN KINASE SGK3 (PTHR24356:SF121)
SGSM1	Small G protein signaling modulator 1;SGSM1	RUN AND TBC1 DOMAIN CONTAINING 1 (PTHR22957:SF35)
SH3GLB1	Endophilin-B1;SHLB1	ENDOPHILIN-B1 (SH3 DOMAIN-CONTAINING GRB2-LIKE PROTEIN B1) (PTHR10661:SF15)
SHCBP1	SHC SH2 domain-binding protein 1;SHCBP	SHC SH2-DOMAIN BINDING PROTEIN 1 (PTHR14695:SF4)
SHISA9	Protein shisa-9;SHSA9	(PTHR31774:SF1)
SHPK	Sedoheptulokinase;SHPK	SEDOHEPTULOKINASE (PTHR10196:SF22)
SHROOM1	Protein Shroom1;SHRM1	APICAL PROTEIN 2 (PTHR15012:SF12)
SHROOM4	Protein Shroom4;SHRM4	UNCHARACTERIZED (PTHR15012:SF11)
SIAH3	Seven in absentia homolog 3;SIAH3	E3 UBIQUITIN-PROTEIN LIGASE SIAH2 (SEVEN IN ABSENTIA HOMOLOG 2) (PTHR10315:SF11)
SIGLEC10	Sialic acid-binding Ig-like lectin 10;SIG10	SIALIC ACID BINDING IG-LIKE LECTIN (PTHR12035:SF13)
SIRPB2	Signal-regulatory protein gamma;SIRPG	(PTHR19971:SF0)
SLAMF6	SLAM family member 6;SLAF6	SLAM FAMILY MEMBER 6 (PTHR12080:SF16)
SLAMF7	SLAM family member 7;SLAF7	SLAM FAMILY MEMBER 9 (PTHR12080:SF18)
SLC12A6	Solute carrier family 12 member 6;S12A6	SOLUTE CARRIER FAMILY 12, ELECTRONEUTRAL K-CL COTRANSPORTER (PTHR11827:SF5)
SLC14A1	Urea transporter 1;UT1	UREA TRANSPORTER, ERYTHROCYTE (PTHR10464:SF1)
SLC14A2	Urea transporter 2;UT2	UREA TRANSPORTER, KIDNEY (PTHR10464:SF2)
SLC15A2	Solute carrier family 15 member 2;S15A2	SOLUTE CARRIER FAMILY 15 (H+/PEPTIDE TRANSPORTER), MEMBER 2 (PEPT2) (PTHR11654:SF15)
SLC16A12	Monocarboxylate transporter 12;MOT12	SOLUTE CARRIER FAMILY 16 (MONOCARBOXYLIC ACID TRANSPORTERS), MEMBER 12 (PTHR11360:SF28)
SLC17A5	Sialin;S17A5	SIALIN (SOLUTE CARRIER FAMILY 17 MEMBER 5) (SODIUM/SIALIC ACID COTRANSPORTER) (AST) (MEMBRANE GLYCOPROTEIN HP59) (PTHR11662:SF30)
SLC22A9	Solute carrier family 22 member 9;S22A9	(PTHR24064:SF35)
SLC25A4	ADP/ATP translocase 1;ADT1	(PTHR24089:SF31)
SLC26A2	Sulfate transporter;S26A2	SULFATE ANION TRANSPORTER 1, SAT-1 (PTHR11814:SF16)
SLC26A4	Pendrin;S26A4	(PTHR11814:SF33)
SLC28A2	Sodium/nucleoside cotransporter 2;S28A2	SODIUM/NUCLEOSIDE COTRANSPORTER 2 (PTHR10590:SF6)
SLC2A11	Solute carrier family 2, facilitated glucose transporter member 11;GTR11	(PTHR24063:SF5)
SLC31A1	High affinity copper uptake protein 1;COPT1	HIGH-AFFINITY COPPER UPTAKE PROTEIN 1 (PTHR12483:SF7)
SLC35B4	UDP-xylose and UDP-N-acetylglucosamine transporter;S35B4	UDP-XYLOSE AND UDP-N-ACETYLGLUCOSAMINE TRANSPORTER (SOLUTE CARRIER FAMILY 35 MEMBER B4) (PTHR10778:SF4)
SLC35E3	Solute carrier family 35 member E3;S35E3	(PTHR11132:SF14)
SLC35E4	Solute carrier family 35 member E4;S35E4	(PTHR11132:SF14)
SLC4A1	Band 3 anion transport protein;B3AT	ANION EXCHANGE PROTEIN 1, SLC4A1 (BAND 3) (PTHR11453:SF12)
SLC4A5	Electrogenic sodium bicarbonate cotransporter 4;S4A5	(PTHR11453:SF20)
SLC6A20	Sodium- and chloride-dependent transporter XTRP3;S6A20	SODIUM- AND CHLORIDE-DEPENDENT TRANSPORTER XTRP3 (SOLUTE CARRIER FAMILY 6 MEMBER 20) (PTHR11616:SF44)
SLC7A11	Cystine/glutamate transporter;XCT	CATIONIC AMINO ACID TRANSPORTER SLC7A11 (PTHR11785:SF74)
SLC7A2	Low affinity cationic amino acid transporter 2;CTR2	CATIONIC AMINO ACID TRANSPORTER (PTHR11785:SF53)
SLFN13	Schlafen family member 13;SLN13	SCHLAFEN RELATED (PTHR12155:SF6)
SMCR7L	Mitochondrial dynamic protein MID51;MID51	(PTHR16451:SF2)
SMCR8	Smith-Magenis syndrome chromosomal region candidate gene 8 protein;SMCR8	(PTHR31334:SF0)
SMG1	Serine/threonine-protein kinase SMG1;SMG1	(PTHR11139:SF47)
SMYD4	SET and MYND domain-containing protein 4;SMYD4	SET AND MYND DOMAIN CONTAINING 4 (PTHR12197:SF14)
SNAP29	Synaptosomal-associated protein 29;SNP29	(PTHR19305:SF0)
SOX7	Transcription factor SOX-7;SOX7	TRANSCRIPTION FACTOR SOX-7 (PTHR10270:SF34)
SPATA13	Spermatogenesis-associated protein 13;SPT13	(PTHR22826:SF86)
SPATS2	Spermatogenesis-associated serine-rich protein 2;SPAS2	(PTHR15623:SF2)
SPIRE2	Protein spire homolog 2;SPIR2	(PTHR21345:SF0)
SPTLC1	Serine palmitoyltransferase 1;SPTC1	SERINE PALMITOYLTRANSFERASE I (PTHR13693:SF2)
SPTLC2	Serine palmitoyltransferase 2;SPTC2	SERINE PALMITOYLTRANSFERASE 2 (PTHR13693:SF3)
SPTY2D1	Protein SPT2 homolog;SPT2	SPT2 (PTHR22691:SF7)
SRD5A3	Probable polyprenol reductase;PORED	(PTHR14624:SF0)
SS18L1	Calcium-responsive transactivator;CREST	(PTHR23107:SF0)
SSTR2	Somatostatin receptor type 2;SSR2	SOMATOSTATIN RECEPTOR TYPE 2 (PTHR24229:SF6)
STAC2	SH3 and cysteine-rich domain-containing protein 2;STAC2	(PTHR15135:SF0)
STAR	Steroidogenic acute regulatory protein, mitochondrial;STAR	STEROIDOGENIC ACUTE REGULATORY PROTEIN, MITOCHONDRIAL (STAR) (STARD1) (PTHR12136:SF9)
STX16	Syntaxin-16;STX16	SYNTAXIN 16 (PTHR19957:SF5)
SULT2A1	Bile salt sulfotransferase;ST2A1	SULFOTRANSFERASE SULT2A (ALCOHOL SULFOTRANSFERASE 1) (HYDROXYSTEROID SULFOTRANSFERASE 1) (PTHR11783:SF8)
SUV39H2	Histone-lysine N-methyltransferase SUV39H2;SUV92	HISTONE-LYSINE N-METHYLTRANSFERASE, SUV9 (PTHR22884:SF25)
SWAP70	Switch-associated protein 70;SWP70	SWAP-70 RECOMBINASE (PTHR14383:SF5)
SYNJ2BP	Synaptojanin-2-binding protein;SYJ2B	(PTHR17130:SF13)
SYNPO2L	Synaptopodin 2-like protein;SYP2L	(PTHR24217:SF2)
TADA2B	Transcriptional adapter 2-beta;TAD2B	TRANSCRIPTIONAL ADAPTER 2-BETA (PTHR12374:SF2)
TAF1	Transcription initiation factor TFIID subunit 1;TAF1	(PTHR13900:SF0)
TAF1L	Transcription initiation factor TFIID subunit 1-like;TAF1L	(PTHR13900:SF0)
TBRG1	Transforming growth factor beta regulator 1;TBRG1	(PTHR22715:SF0)
TBX19	T-box transcription factor TBX19;TBX19	T-BOX TRANSCRIPTION FACTOR TBX19 (PTHR11267:SF16)
TCF7	Transcription factor 7;TCF7	(PTHR10373:SF27)
TCTA	T-cell leukemia translocation-altered gene protein;TCTA	(PTHR32267:SF0)
TGOLN2	Trans-Golgi network integral membrane protein 2;F8WBK2	(PTHR23211:SF0)
THAP6	THAP domain-containing protein 6;THAP6	THAP DOMAIN PROTEIN 6 (PTHR23080:SF9)
THEM4	Thioesterase superfamily member 4;THEM4	(PTHR12418:SF4)
THUMPD3	THUMP domain-containing protein 3;THUM3	(PTHR14911:SF2)
TIMELESS	Protein timeless homolog;TIM	TIMELESS (PTHR22940:SF7)
TLK2	Serine/threonine-protein kinase tousled-like 2;TLK2	TOUSLED-LIKE KINASE (PTHR22974:SF1)
TLR10	Toll-like receptor 10;TLR10	TOLL-LIKE RECEPTOR 10 (PTHR24365:SF131)
TLR6	Toll-like receptor 6;TLR6	TOLL-LIKE RECEPTOR 6 (PTHR24365:SF130)
TLR7	Toll-like receptor 7;TLR7	TOLL-LIKE RECEPTOR 7 (PTHR24365:SF1)
TM7SF3	Transmembrane 7 superfamily member 3;TM7S3	(PTHR15937:SF2)
TMBIM4	Protein lifeguard 4;F6UZH7	Z-PROTEIN (S1R PROTEIN) (PTHR23291:SF10)
TMC5	Transmembrane channel-like protein 5;TMC5	TMC5 (TRANSMEMBRANE CHANNEL-LIKE PROTEIN 5) (PTHR23302:SF5)
TMC7	Transmembrane channel-like protein 7;TMC7	TMC7 PROTEIN (PTHR23302:SF9)
TMEM106A	Transmembrane protein 106A;T106A	(PTHR32042:SF1)
TMEM156	Transmembrane protein 156;TM156	(PTHR14788:SF1)
TMEM17	Transmembrane protein 17;TMM17	(PTHR31456:SF0)
TMEM181	Transmembrane protein 181;TM181	(PTHR31918:SF0)
TMEM184A	Transmembrane protein 184A;T184A	ORGANIC SOLUTE TRANSPORTER-RELATED (PTHR23423:SF2)
TMEM19	Transmembrane protein 19;TMM19	(PTHR13353:SF4)
TMEM195	Alkylglycerol monooxygenase;ALKMO	(PTHR21624:SF0)
TMEM38A	Trimeric intracellular cation channel type A;TM38A	TRIMERIC INTRACELLULAR CATION CHANNEL TYPE A (PTHR12454:SF3)
TMEM41A	Transmembrane protein 41A;TM41A	(PTHR12677:SF0)
TMEM50B	Transmembrane protein 50B;TM50B	(PTHR13180:SF0)
TMEM56	Transmembrane protein 56;TMM56	(PTHR13439:SF0)
TMEM67	Meckelin;MKS3	(PTHR21274:SF0)
TMEM87A	Transmembrane protein 87A;TM87A	TRANSMEMBRANE PROTEIN 87A (PTHR21229:SF6)
TMF1	TATA element modulatory factor;TMF1	MYOSIN-IX (PTHR13140:SF30)
TMOD2	Tropomodulin-2;TMOD2	TROPOMODULIN 2 (PTHR10901:SF11)
TMPRSS11B	Transmembrane protease serine 11B;TM11B	TRANSMEMBRANE PROTEASE, SERINE 11B (PTHR24256:SF32)
TNFAIP8L3	Tumor necrosis factor alpha-induced protein 8-like protein 3;TP8L3	(PTHR12757:SF0)
TNFRSF1B	Tumor necrosis factor receptor superfamily member 1B;TNR1B	TUMOR NECROSIS FACTOR RECEPTOR 2 (PTHR23097:SF32)
TNFSF10	Tumor necrosis factor ligand superfamily member 10;TNF10	TUMOR NECROSIS FACTOR LIGAND SUPERFAMILY MEMBER 10 (TNF-RELATED APOPTOSIS INDUCING LIGAND) (TRAIL PROTEIN) (PTHR11471:SF2)
TNFSF14	Tumor necrosis factor ligand superfamily member 14;TNF14	TUMOR NECROSIS FACTOR LIGAND SUPERFAMILY MEMBER 14 (HERPESVIRUS ENTRY MEDIATOR-LIGAND) (PTHR11471:SF11)
TNFSF15	Tumor necrosis factor ligand superfamily member 15;TNF15	TUMOR NECROSIS FACTOR LIGAND SUPERFAMILY MEMBER 6 (FAS ANTIGEN LIGAND) (PTHR11471:SF7)
TNRC6B	Trinucleotide repeat-containing gene 6B protein;TNR6B	(PTHR31070:SF1)
TPM4	Tropomyosin alpha-4 chain;TPM4	TROPOMYOSIN ALPHA 4 CHAIN (TROPOMYOSIN 4) (PTHR19269:SF13)
TRAM2	Translocating chain-associated membrane protein 2;TRAM2	TRANSLOCATION ASSOCIATED MEMBRANE PROTEIN 2 (PTHR12371:SF4)
TRIM14	Tripartite motif-containing protein 14;TRI14	(PTHR24103:SF35)
TRIM58	Tripartite motif-containing protein 58;TRI58	(PTHR24103:SF45)
TRIM65	Tripartite motif-containing protein 65;TRI65	(PTHR24103:SF38)
TRIOBP	TRIO and F-actin-binding protein;TARA	(PTHR17271:SF3)
TSNAX	Translin-associated protein X;TSNAX	TRANSLIN ASSOCIATED FACTOR X (PTHR10741:SF1)
TSPAN14	Tetraspanin-14;TSN14	TRANSMEMBRANE 4 SUPERFAMILY MEMBER 14 (PTHR19282:SF62)
TTF2	Transcription termination factor 2;TTF2	TRANSCRIPTION TERMINATION FACTOR 2 (RNA POLYMERASE II TERMINATION FACTOR) (PTHR10799:SF63)
TTPAL	Alpha-tocopherol transfer protein-like;TTPAL	ALPHA-TOCOPHEROL TRANSFER PROTEIN-LIKE (PTHR10174:SF19)
TUBGCP4	Gamma-tubulin complex component 4;GCP4	GAMMA-TUBULIN COMPLEX COMPONENT 4 (GCP-4) (PTHR19302:SF10)
TUBGCP5	Gamma-tubulin complex component 5;GCP5	GAMMA-TUBULIN COMPLEX COMPONENT 5 (GCP-5) (PTHR19302:SF4)
UACA	Uveal autoantigen with coiled-coil domains and ankyrin repeats;UACA	(PTHR24196:SF1)
UBE2B	Ubiquitin-conjugating enzyme E2 B;UBE2B	UBIQUITIN-CONJUGATING ENZYME E2 B (PTHR24067:SF66)
UBE2G2	Ubiquitin-conjugating enzyme E2 G2;UB2G2	UBIQUITIN-CONJUGATING ENZYME E2 G2 (PTHR24067:SF63)
UBIAD1	UbiA prenyltransferase domain-containing protein 1;UBIA1	(PTHR13929:SF0)
UBN2	Ubinuclein-2;UBN2	UBINUCLEIN-RELATED (PTHR16426:SF3)
UBOX5	RING finger protein 37;RNF37	(PTHR13492:SF0)
UBXN2A	UBX domain-containing protein 2A;UBX2A	UBX DOMAIN-CONTAINING PROTEIN 4 (PTHR23333:SF16)
UBXN7	UBX domain-containing protein 7;UBXN7	UBX DOMAIN-CONTAINING PROTEIN 7 (PTHR23322:SF8)
UHRF1BP1	UHRF1-binding protein 1;URFB1	(PTHR22774:SF8)
UNKL	RING finger protein unkempt-like;UNKL	RING FINGER PROTEIN UNKEMPT-LIKE (PTHR14493:SF8)
UPK1B	Uroplakin-1b;UPK1B	UROPLAKIN 1B (PTHR19282:SF24)
UQCRB	Cytochrome b-c1 complex subunit 7;QCR7	(PTHR12022:SF0)
USP14	Ubiquitin carboxyl-terminal hydrolase 14;UBP14	UBIQUITIN CARBOXYL-TERMINAL HYDROLASE (PTHR24006:SF121)
USP49	Ubiquitin carboxyl-terminal hydrolase 49;UBP49	PROBABLE UBIQUITIN CARBOXYL-TERMINAL HYDROLASE 4 (PTHR24006:SF63)
USP54	Inactive ubiquitin carboxyl-terminal hydrolase 54;UBP54	UBIQUITIN SPECIFIC PROTEINASE (PTHR22975:SF2)
UTP14C	U3 small nucleolar RNA-associated protein 14 homolog C;UT14C	U3 SMALL NUCLEOLAR RNA-ASSOCIATED PROTEIN 14 (PTHR14150:SF12)
UTP23	rRNA-processing protein UTP23 homolog;UTP23	(PTHR12416:SF0)
VPS41	Vacuolar protein sorting-associated protein 41 homolog;VPS41	(PTHR12616:SF0)
WDR17	WD repeat-containing protein 17;WDR17	(PTHR22847:SF240)
WDR45	Uncharacterized protein;A6NM71	(PTHR11227:SF22)
WDR82	WD repeat-containing protein 82;WDR82	(PTHR19861:SF0)
WDR92	WD repeat-containing protein 92;WDR92	WD REPEAT-CONTAINING PROTEIN 92 (PTHR10971:SF2)
WIPF2	WAS/WASL-interacting protein family member 2;WIPF2	VERPROLIN (PTHR23202:SF3)
WNT7B	Protein Wnt-7b;WNT7B	WNT-7 (PTHR12027:SF22)
WWC1	Protein KIBRA;KIBRA	KIBRA PROTEIN (PTHR14791:SF6)
XAF1	XIAP-associated factor 1;XAF1	XIAP ASSOCIATED FACTOR-1 (ZAP-1) (PTHR16295:SF5)
XDH	Xanthine dehydrogenase;XDH	XANTHINE DEHYDROGENASE (PTHR11908:SF11)
XPNPEP3	Probable Xaa-Pro aminopeptidase 3;XPP3	XAA-PRO AMINOPEPTIDASE 3 (X-PRO AMINOPEPTIDASE 3)(AMINOPEPTIDASE P3) (PTHR10804:SF8)
YEATS2	YEATS domain-containing protein 2;YETS2	YEATS2 (PTHR23195:SF7)
YIPF5	Protein YIPF5;YIPF5	GOLGI MEMBRANE PROTEIN SB140 (YIP1B) (PTHR21236:SF2)
YME1L1	ATP-dependent zinc metalloprotease YME1L1;YMEL1	YME1-LIKE 1 (PTHR23076:SF4)
YPEL1	Protein yippee-like 1;YPEL1	(PTHR13847:SF115)
ZBED1	Zinc finger BED domain-containing protein 1;ZBED1	(PTHR23272:SF0)
ZBP1	Z-DNA-binding protein 1;ZBP1	(PTHR14966:SF0)
ZBTB24	Zinc finger and BTB domain-containing protein 24;ZBT24	(PTHR24375:SF3)
ZBTB43	Zinc finger and BTB domain-containing protein 43;ZBT43	KRUEPPEL-RELATED ZINC FINGER (PTHR23229:SF13)
ZBTB8B	Zinc finger and BTB domain-containing protein 8B;ZBT8B	(PTHR24414:SF3)
ZDHHC15	Palmitoyltransferase ZDHHC15;ZDH15	(PTHR22883:SF0)
ZFP106	Zinc finger protein 106 homolog;ZF106	(PTHR14435:SF0)
ZHX3	Zinc fingers and homeoboxes protein 3;ZHX3	(PTHR15467:SF3)
ZIM3	Zinc finger imprinted 3;ZIM3	(PTHR24377:SF30)
ZKSCAN1	Zinc finger protein with KRAB and SCAN domains 1;ZKSC1	KRAB-RELATED (C2H2-TYPE ZINC-FINGER PROTEIN 36) (PTHR23226:SF13)
ZMAT3	Zinc finger matrin-type protein 3;ZMAT3	P53-INDUCIBLE ZINC FINGER PROTEIN (PTHR23067:SF5)
ZMYM5	Zinc finger MYM-type protein 5;ZMYM5	ZINC FINGER MYM-TYPE PROTEIN 5 (PTHR11697:SF30)
ZNF107	Zinc finger protein 107;ZN107	(PTHR24377:SF0)
ZNF114	Zinc finger protein 114;ZN114	(PTHR24384:SF6)
ZNF160	Zinc finger protein 160;ZN160	(PTHR24375:SF22)
ZNF197	Zinc finger protein 197;ZN197	(PTHR24377:SF0)
ZNF276	Zinc finger protein 276;ZN276	ZINC FINGER PROTEIN 276 (PTHR11389:SF340)
ZNF277	Zinc finger protein 277;ZN277	(PTHR13267:SF3)
ZNF329	Zinc finger protein 329;ZN329	(PTHR24381:SF4)
ZNF333	Zinc finger protein 333;ZN333	(PTHR24402:SF86)
ZNF33A	Zinc finger protein 33A;ZN33A	(PTHR24377:SF0)
ZNF347	Zinc finger protein 347;ZN347	(PTHR24375:SF22)
ZNF37A	Zinc finger protein 37A;ZN37A	(PTHR24395:SF1)
ZNF394	Zinc finger protein 394;ZN394	ZINC FINGER PROTEIN 94 (PTHR23226:SF3)
ZNF425	Zinc finger protein 425;ZN425	(PTHR24381:SF12)
ZNF429	Zinc finger protein 429;ZN429	(PTHR24377:SF0)
ZNF430	Zinc finger protein 430;ZN430	(PTHR24384:SF34)
ZNF44	Zinc finger protein 44;ZNF44	(PTHR24379:SF13)
ZNF445	Zinc finger protein 445;ZN445	(PTHR24385:SF41)
ZNF470	Zinc finger protein 470;ZN470	(PTHR24375:SF22)
ZNF483	Zinc finger protein 483;ZN483	(PTHR24377:SF9)
ZNF491	Zinc finger protein 491;ZN491	(PTHR24381:SF35)
ZNF514	Zinc finger protein 514;ZN514	(PTHR24377:SF2)
ZNF526	Zinc finger protein 526;ZN526	(PTHR24375:SF7)
ZNF544	Zinc finger protein 544;ZN544	(PTHR24377:SF88)
ZNF546	Zinc finger protein 546;ZN546	(PTHR24377:SF0)
ZNF561	Zinc finger protein 561;ZN561	(PTHR24387:SF11)
ZNF611	Zinc finger protein 611;ZN611	(PTHR24377:SF0)
ZNF620	Zinc finger protein 620;ZN620	(PTHR24381:SF30)
ZNF655	Zinc finger protein 655;ZN655	(PTHR24377:SF12)
ZNF667	Zinc finger protein 667;ZN667	(PTHR24390:SF2)
ZNF669	Zinc finger protein 669;ZN669	(PTHR24381:SF36)
ZNF682	Zinc finger protein 682;ZN682	(PTHR24384:SF34)
ZNF695	Zinc finger protein 695;ZN695	(PTHR24384:SF34)
ZNF696	Zinc finger protein 696;ZN696	(PTHR24402:SF54)
ZNF721	Zinc finger protein 721;ZN721	(PTHR24377:SF0)
ZNF732	Zinc finger protein 732;ZN732	(PTHR24384:SF34)
ZNF766	Zinc finger protein 766;ZN766	(PTHR24407:SF5)
ZNF773	Zinc finger protein 773;ZN773	(PTHR24387:SF40)
ZNF786	Zinc finger protein 786;ZN786	(PTHR24385:SF15)
ZNF790	Zinc finger protein 790;ZN790	(PTHR24377:SF0)
ZNFX1	NFX1-type zinc finger-containing protein 1;ZNFX1	NFX1-TYPE ZINC FINGER-CONTAINING PROTEIN 1 (PTHR10887:SF10)
ZYG11B	Protein zyg-11 homolog B;ZY11B	(PTHR12904:SF4)

## Sheet: Table S3
Table S3. The complet list of protein coding genes which have Alu elements in both sense and antisense directions
gene symbol	gene name	protein subfamily
AAK1	AP2-associated protein kinase 1;AAK1	AAK1 PROTEIN (PTHR22967:SF9)
ACBD7	Acyl-CoA-binding domain-containing protein 7;ACBD7	ACYL-COA-BINDING PROTEIN (ACBP) (DIAZEPAM BINDING INHIBITOR) (DBI) (ENDOZEPINE) (PTHR23310:SF12)
ACOX1	Peroxisomal acyl-coenzyme A oxidase 1;ACOX1	ACYL-COA OXIDASE (PTHR10909:SF11)
AHR	Aryl hydrocarbon receptor;AHR	ARYL HYDROCARBON RECEPTOR (PTHR10649:SF6)
AKAP5	A-kinase anchor protein 5;AKAP5	(PTHR15182:SF0)
AP1S3	AP-1 complex subunit sigma-3;AP1S3	CLATHRIN ASSEMBLY PROTEIN AP19 (PTHR11753:SF5)
AP3S2	AP-3 complex subunit sigma-2;AP3S2	ADAPTOR-RELATED PROTEIN COMPLEX 3 (PTHR11753:SF2)
APOBEC3F	DNA dC->dU-editing enzyme APOBEC-3F;ABC3F	ACTIVATION-INDUCED CYTIDINE DEAMINASE (PTHR13857:SF10)
APOL1	Apolipoprotein L1;APOL1	APOLIPOPROTEIN L-RELATED (PTHR14096:SF9)
ARGFX	Arginine-fifty homeobox;ARGFX	(PTHR24329:SF134)
ARHGAP26	Rho GTPase-activating protein 26;RHG26	GRAF-RELATED (PTHR12552:SF1)
ARSD	Arylsulfatase D;ARSD	ARYLSULFATASE (PTHR10342:SF28)
AS3MT	Arsenite methyltransferase;AS3MT	ARSENITE METHYLTRANSFERASE (PTHR10108:SF11)
ATM	Serine-protein kinase ATM;ATM	ATAXIA TELANGIECTASIA MUTATED (ATM) (PTHR11139:SF3)
ATXN3	Ataxin-3;ATX3	(PTHR14159:SF0)
BPNT1	3'(2'),5'-bisphosphate nucleotidase 1;BPNT1	PAP-INOSITOL-1,4-PHOSPHATASE (PTHR20854:SF7)
C10orf104	Anaphase-promoting complex subunit 16;APC16	(PTHR31564:SF0)
C11orf58	Small acidic protein;SMAP	(PTHR22175:SF0)
C12orf5	Probable fructose-2,6-bisphosphatase TIGAR;TIGAR	(PTHR23029:SF0)
C13orf1	SPRY domain-containing protein 7;SPRY7	(PTHR20951:SF0)
C14orf119	Uncharacterized protein C14orf119;CN119	(PTHR16260:SF2)
C15orf40	UPF0235 protein C15orf40;CO040	(PTHR13420:SF0)
C18orf45	Transmembrane protein 241;TM241	(PTHR11132:SF14)
C1orf151	Mitochondrial inner membrane organizing system protein 1;MOS1	(PTHR21304:SF0)
C1orf69	Putative transferase CAF17, mitochondrial;CAF17	(PTHR22602:SF0)
C8orf79	Putative methyltransferase KIAA1456;K1456	(PTHR13069:SF12)
C8orf80	GTPase SLIP-GC;SLIP	UNCHARACTERIZED (PTHR19331:SF22)
CA5B	Carbonic anhydrase 5B, mitochondrial;CAH5B	CARBONIC ANHYDRASE V, MITOCHONDRIAL PRECURSOR (CARBONATE DEHYDRATASE V) (PTHR18952:SF25)
CASP10	Peptidyl-prolyl cis-trans isomerase G;PPIG	PEPTIDYL-PROLYL CIS-TRANS ISOMERASE G (PTHR11071:SF56)
CBFA2T2	Protein CBFA2T2;MTG8R	MTG8-RELATED PROTEIN 1((MYELOID TRANSLOCATION-RELATED PROTEIN 1)(ETO HOMOLOGOUS ON CHROMOSOME 20) (PTHR10379:SF2)
CC2D1B	Coiled-coil and C2 domain-containing protein 1B;C2D1B	(PTHR13076:SF4)
CENPN	Centromere protein N;CENPN	(PTHR32250:SF0)
CHST5	Carbohydrate sulfotransferase 5;CHST5	CARBOHYDRATE SULFOTRANSFERASE 5 (PTHR10704:SF13)
CHST6	Carbohydrate sulfotransferase 6;CHST6	CARBOHYDRATE SULFOTRANSFERASE 6 (PTHR10704:SF4)
CLMN	Calmin;CLMN	(PTHR11915:SF89)
CLN8	Protein CLN8;CLN8	(PTHR16427:SF0)
COX18	Mitochondrial inner membrane protein COX18;COX18	OXA1 (PTHR12428:SF3)
CPM	Carboxypeptidase M;CBPM	CARBOXYPEPTIDASE M (PTHR11532:SF2)
CPPED1	Calcineurin-like phosphoesterase domain-containing protein 1;CPPED	(PTHR16118:SF0)
CPT1A	Carnitine O-palmitoyltransferase 1, liver isoform;CPT1A	(PTHR22589:SF32)
CRX	Cone-rod homeobox protein;CRX	(PTHR24329:SF129)
CTSS	Cathepsin S;CATS	CATHEPSIN S (PTHR12411:SF54)
CWF19L1	CWF19-like protein 1;C19L1	(PTHR12072:SF3)
CYCS	Cytochrome c;CYC	(PTHR11961:SF0)
CYP20A1	Cytochrome P450 20A1;CP20A	(PTHR24280:SF0)
DBT	Lipoamide acyltransferase component of branched-chain alpha-keto acid dehydrogenase complex, mitochondrial;ODB2	LIPOAMIDE ACYLTRANSFERASE COMPONENT OF BRANCHED-CHAIN ALPHA-KETO ACID DEHYDROGENASE COMPLEX, MITOCHONDRIAL (PTHR23151:SF11)
DNAJC24	DnaJ homolog subfamily C member 24;DJC24	DNAJ HOMOLOG SUBFAMILY C MEMBER 24 (PTHR24078:SF13)
DNAL1	Dynein light chain 1, axonemal;DNAL1	DYNEIN LIGHT CHAIN 1, AXONEMAL (PTHR10588:SF28)
DSEL	Dermatan-sulfate epimerase-like protein;DSEL	DERMATAN-SULFATE EPIMERASE-LIKE PROTEIN (PTHR10704:SF6)
DUSP19	Dual specificity protein phosphatase 19;DUS19	DUAL SPECIFICITY PROTEIN PHOSPHATASE 19 (PTHR10159:SF32)
EMP2	Epithelial membrane protein 2;EMP2	EPITHELIAL MEMBRANE PROTEIN 2, EMP2 (PTHR10671:SF5)
ENAH	Protein enabled homolog;ENAH	PROTEIN ENABLED HOMOLOG (PTHR11202:SF1)
FAM116A	Protein FAM116A;F116A	(PTHR13677:SF0)
FAM20B	Glycosaminoglycan xylosylkinase;XYLK	PROTEIN FAM20B (PTHR12450:SF7)
FAM23A	Transmembrane protein 236;TM236	(PTHR31453:SF0)
FAM55C	Protein FAM55C;FA55C	(PTHR16165:SF0)
FASTKD2	FAST kinase domain-containing protein 2;FAKD2	FAST LEU-RICH DOMAIN-CONTAINING (PTHR21228:SF1)
FBXL18	F-box/LRR-repeat protein 18;FXL18	(PTHR14956:SF0)
FCF1	rRNA-processing protein FCF1 homolog;FCF1	(PTHR12416:SF0)
FECH	Ferrochelatase, mitochondrial;HEMH	(PTHR11108:SF1)
FOXK1	Forkhead box protein K1;FOXK1	(PTHR11829:SF50)
FOXRED2	FAD-dependent oxidoreductase domain-containing protein 2;FXRD2	(PTHR23023:SF35)
FUT2	Galactoside 2-alpha-L-fucosyltransferase 2;FUT2	(PTHR11927:SF0)
GDPD1	Glycerophosphodiester phosphodiesterase domain-containing protein 1;GDPD1	(PTHR23344:SF0)
GFOD2	Glucose-fructose oxidoreductase domain-containing protein 2;GFOD2	OXIDOREDUCTASE (PTHR22604:SF5)
GFPT1	Glucosamine--fructose-6-phosphate aminotransferase [isomerizing] 1;GFPT1	GLUCOSAMINE--FRUCTOSE-6-PHOSPHATE AMINOTRANSFERASE [ISOMERIZING] 1 (PTHR10937:SF2)
GINS1	DNA replication complex GINS protein PSF1;PSF1	PARTNER OF SLD5 (PTHR12914:SF2)
GINS4	DNA replication complex GINS protein SLD5;SLD5	(PTHR21206:SF0)
GJC1	Gap junction gamma-1 protein;CXG1	GAP JUNCTION ALPHA-7 PROTEIN (CONNEXIN 45) (PTHR11984:SF6)
GK5	Putative glycerol kinase 5;GLPK5	GLYCEROL KINASE 5 (PTHR10196:SF23)
GNL3L	Guanine nucleotide-binding protein-like 3-like protein;GNL3L	GTP-BINDING PROTEIN-ANIMAL (PTHR11089:SF13)
GOLGA3	Golgin subfamily A member 3;GOGA3	(PTHR18902:SF20)
GREB1	Protein GREB1;GREB1	(PTHR15720:SF8)
H6PD	6-phosphogluconolactonase;G6PE	(PTHR23429:SF0)
HAUS2	HAUS augmin-like complex subunit 2;HAUS2	(PTHR32126:SF0)
HOOK3	Protein Hook homolog 3;HOOK3	HOOK HOMOLOG 3 (PTHR18947:SF9)
HUNK	Hormonally up-regulated neu tumor-associated kinase;HUNK	HORMONALLY UP-REGULATED NEU TUMOR-ASSOCIATED KINASE (PTHR24343:SF34)
ICMT	Protein-S-isoprenylcysteine O-methyltransferase;ICMT	(PTHR12714:SF0)
IFNAR1	Interferon alpha/beta receptor 1;INAR1	INTERFERON-ALPHA/BETA RECEPTOR ALPHA CHAIN (PTHR20859:SF8)
IL17RD	Interleukin-17 receptor D;I17RD	(PTHR15583:SF3)
INADL	InaD-like protein;INADL	INAD-LIKE PROTEIN (INADL) (PTHR19964:SF11)
INPP5B	Type II inositol 1,4,5-trisphosphate 5-phosphatase;I5P2	TYPE II INOSITOL-1,4,5-TRISPHOSPHATE 5-PHOSPHATASE (PTHR11200:SF25)
IRGQ	Immunity-related GTPase family Q protein;IRGQ	(PTHR19364:SF2)
ITPRIPL2	Inositol 1,4,5-trisphosphate receptor-interacting protein-like 2;IPIL2	INOSITOL 1,4,5-TRIPHOSPHATE RECEPTOR-INTERACTING PROTEIN-LIKE 2 (PTHR10656:SF9)
KIAA0562	Centrosomal protein of 104 kDa;CE104	(PTHR13371:SF0)
KIAA0831	Beclin 1-associated autophagy-related key regulator;BAKOR	(PTHR32407:SF0)
KIAA1143	Uncharacterized protein KIAA1143;K1143	UNCHARACTERIZED (PTHR31195:SF0)
KIAA1324	UPF0577 protein KIAA1324;K1324	(PTHR22727:SF2)
KIF1B	Kinesin-like protein KIF1B;KIF1B	(PTHR24115:SF128)
KIF3A	Kinesin-like protein KIF3A;KIF3A	(PTHR24115:SF255)
LIMD1	LIM domain-containing protein 1;LIMD1	(PTHR24219:SF3)
LPP	Lipoma-preferred partner;LPP	(PTHR24207:SF0)
LRRN4CL	LRRN4 C-terminal-like protein;LRN4L	(PTHR24366:SF1)
MAVS	Mitochondrial antiviral-signaling protein;MAVS	(PTHR21446:SF2)
MCTS1	Malignant T-cell-amplified sequence 1;MCTS1	(PTHR22798:SF0)
MDM4	Protein Mdm4;MDM4	MDM4 (P53-BINDING PROTEIN MDM4) (PTHR10360:SF10)
MED18	Mediator of RNA polymerase II transcription subunit 18;MED18	(PTHR13321:SF0)
METT10D	Methyltransferase-like protein 16;MET16	(PTHR13393:SF0)
METTL7A	Methyltransferase-like protein 7A;MET7A	S-ADENOSYL-L- METHIONINE-DEPENDENT METHYLTRANSFERASES STRUCTURE CONTAINING PROTEIN-RELATED (PTHR10108:SF8)
METTL8	Methyltransferase-like protein 8;METL8	(PTHR22809:SF0)
MMACHC	Methylmalonic aciduria and homocystinuria type C protein;MMAC	(PTHR31457:SF0)
MREG	Melanoregulin;MREG	(PTHR32237:SF0)
MTDH	Protein LYRIC;LYRIC	(PTHR23251:SF0)
MUC20	Mucin-20;MUC20
MYLK3	Putative myosin light chain kinase 3;MYLK3	MYOSIN LIGHT CHAIN KINASE 3 (PTHR24347:SF45)
NARG2	NMDA receptor-regulated protein 2;NARG2	(PTHR14633:SF2)
NDUFC2	NADH dehydrogenase [ubiquinone] 1 subunit C2;NDUC2	(PTHR13099:SF0)
NMNAT1	Nicotinamide mononucleotide adenylyltransferase 1;NMNA1	(PTHR12039:SF0)
NMT2	Glycylpeptide N-tetradecanoyltransferase 2;NMT2	(PTHR11377:SF5)
NOL9	Polynucleotide 5'-hydroxyl-kinase NOL9;NOL9	(PTHR12755:SF2)
NOM1	Nucleolar MIF4G domain-containing protein 1;NOM1	SGD1P (PTHR18034:SF4)
NSL1	Kinetochore-associated protein NSL1 homolog;NSL1	(PTHR31749:SF0)
NUP43	Nucleoporin Nup43;NUP43	(PTHR22652:SF0)
ORAI2	Protein orai-2;ORAI2	(PTHR31501:SF0)
PDDC1	Parkinson disease 7 domain-containing protein 1;PDDC1	(PTHR31141:SF0)
PDE11A	Dual 3',5'-cyclic-AMP and -GMP phosphodiesterase 11A;PDE11	HIGH-AFFINITY CGMP-SPECIFIC 3,5-CYCLIC PHOSPHODIESTERASE 9 (PTHR11347:SF31)
PDE6A	Rod cGMP-specific 3',5'-cyclic phosphodiesterase subunit alpha;PDE6A	ROD CGMP-SPECIFIC 3,5-CYCLIC PHOSPHODIESTERASE ALPHA-SUBUNIT (PTHR11347:SF25)
PEX13	Peroxisomal membrane protein PEX13;PEX13	(PTHR19332:SF0)
PGAM5	Serine/threonine-protein phosphatase PGAM5, mitochondrial;PGAM5	(PTHR20935:SF0)
PGPEP1	Pyroglutamyl-peptidase 1;PGPI	PYROGLUTAMYL-PEPTIDASE I (PYRROLIDONE-CARBOXYLATE PEPTIDASE) (PGP-I) (PTHR23402:SF1)
PHACTR4	Phosphatase and actin regulator 4;PHAR4	PHOSPHATASE AND ACTIN REGULATOR 4 (PTHR12751:SF4)
PHC3	Polyhomeotic-like protein 3;PHC3	POLYHOMEOTIC 3 (PTHR12247:SF15)
PLCXD1	PI-PLC X domain-containing protein 1;PLCX1	(PTHR13593:SF7)
POLH	DNA polymerase eta;POLH	DNA POLYMERASE ETA (PTHR11076:SF11)
PPIL6	Peptidyl-prolyl cis-trans isomerase-like 6;PPIL6	PEPTIDYL-PROLYL CIS-TRANS ISOMERASE-LIKE 6 (PTHR11071:SF51)
PVR	Poliovirus receptor;PVR	NECTIN 2 (POLIOVIRUS RECEPTOR RELATED PROTEIN 2) (CD112 ANTIGEN) (PTHR23277:SF13)
PXMP4	Peroxisomal membrane protein 4;PXMP4	(PTHR32033:SF0)
QPCTL	Glutaminyl-peptide cyclotransferase-like protein;QPCTL	(PTHR12283:SF0)
RAD1	Cell cycle checkpoint protein RAD1;RAD1	CELL CYCLE CHECKPOINT PROTEIN RAD1 (PTHR10870:SF0)
RBBP4	Histone-binding protein RBBP4;RBBP4	RETINOBLASTOMA-BINDING PROTEIN 4 (RBBP4) (PTHR22850:SF27)
RBBP9	Putative hydrolase RBBP9;RBBP9	(PTHR15394:SF0)
RBM43	RNA-binding protein 43;RBM43	NMI N-MYC/STAT INTERACTING PROTEIN (PTHR15225:SF4)
RINL	Ras and Rab interactor-like protein;RINL	(PTHR23101:SF29)
RNF125	E3 ubiquitin-protein ligase RNF125;RN125	RING FINGER PROTEIN 125 (PTHR13982:SF2)
SAMD5	Sterile alpha motif domain-containing protein 5;SAMD5	(PTHR12301:SF2)
SGTB	Small glutamine-rich tetratricopeptide repeat-containing protein beta;SGTB	SMALL GLUTAMINE-RICH TETRATRICOPEPTIDE REPEAT-CONTAINING PROTEIN (PTHR22904:SF11)
SH3BP2	SH3 domain-binding protein 2;3BP2	(PTHR15126:SF2)
SHE	SH2 domain-containing adapter protein E;SHE	(PTHR15127:SF6)
SIGLEC11	Sialic acid-binding Ig-like lectin 11;SIG11	SIALIC ACID BINDING IG-LIKE LECTIN (PTHR12035:SF13)
SLC19A3	Thiamine transporter 2;S19A3	THIAMINE TRANSPORTER 2 (THTR-2)(THTR2)(SOLUTE CARRIER FAMILY 19 MEMBER 3) (PTHR10686:SF7)
SLC25A15	Mitochondrial ornithine transporter 1;ORNT1	(PTHR24089:SF5)
SLC30A4	Zinc transporter 4;ZNT4	(PTHR11562:SF10)
SLC35E1	Solute carrier family 35 member E1;S35E1	(PTHR11132:SF14)
SMU1	WD40 repeat-containing protein SMU1;SMU1	(PTHR22848:SF0)
SNTB2	Beta-2-syntrophin;SNTB2	BETA 2 SYNTROPHIN (PTHR10554:SF8)
SPAG9	C-Jun-amino-terminal kinase-interacting protein 4;JIP4	(PTHR13886:SF0)
SPATA5	Spermatogenesis-associated protein 5;SPAT5	(PTHR23077:SF34)
SPN	Leukosialin;LEUK	(PTHR32436:SF0)
SSR1	Somatostatin receptor type 1;SSR1	SOMATOSTATIN RECEPTOR TYPE 1 (PTHR24229:SF3)
SYNRG	Synergin gamma;SYNRG	(PTHR15463:SF0)
SYT11	Synaptotagmin-11;SYT11	SYNAPTOTAGMIN-11 (PTHR10024:SF115)
TAF8	Transcription initiation factor TFIID subunit 8;TAF8	TRANSCRIPTION INITIATION FACTOR TFIID SUBUNIT 8 (PTHR23307:SF0)
TBC1D15	TBC1 domain family member 15;TBC15	TBC1 DOMAIN FAMILY MEMBER 15, 17 (PTHR22957:SF34)
TEP1	Telomerase protein component 1;TEP1	TELOMERASE PROTEIN COMPONENT 1 (TELOMERASE-ASSOCIATED PROTEIN 1) (PTHR22847:SF3)
TLCD2	TLC domain-containing protein 2;TLCD2	(PTHR31971:SF1)
TMEM120B	Transmembrane protein 120B;T120B	(PTHR21433:SF0)
TMEM192	Transmembrane protein 192;TM192	(PTHR31592:SF0)
TNFAIP8L1	Tumor necrosis factor alpha-induced protein 8-like protein 1;TP8L1	(PTHR12757:SF0)
TPM3	Tropomyosin alpha-3 chain;TPM3	TROPOMYOSIN 1 ALPHA CHAIN (PTHR19269:SF19)
TRIM66	Tripartite motif-containing protein 66;TRI66	(PTHR24103:SF121)
TXNDC15	Thioredoxin domain-containing protein 15;TXD15	(PTHR14684:SF0)
UGGT1	UDP-glucose:glycoprotein glucosyltransferase 1;UGGG1	(PTHR11226:SF0)
ZBTB8A	Zinc finger and BTB domain-containing protein 8A;ZBT8A	(PTHR24414:SF3)
ZC3H12D	Probable ribonuclease ZC3H12D;ZC12D	(PTHR12876:SF11)
ZFP30	Zinc finger protein 30 homolog;ZFP30	(PTHR24377:SF0)
ZFYVE20	Rabenosyn-5;RBNS5	ZINC FINGER, FYVE DOMAIN CONTAINING 20 (PTHR13510:SF10)
ZNF264	Zinc finger protein 264;ZN264	(PTHR24384:SF34)
ZNF320	Zinc finger protein 320;ZN320	(PTHR24377:SF0)
ZNF417	Zinc finger protein 417;ZN417	(PTHR24402:SF22)
ZNF43	Zinc finger protein 43;ZNF43	(PTHR24377:SF0)
ZNF431	Zinc finger protein 431;ZN431	(PTHR24384:SF34)
ZNF492	Zinc finger protein 492;ZN492	(PTHR24384:SF41)
ZNF527	Zinc finger protein 527;ZN527	(PTHR24377:SF77)
ZNF554	Zinc finger protein 554;ZN554	(PTHR24381:SF56)
ZNF557	Zinc finger protein 557;ZN557	(PTHR24381:SF80)
ZNF578	Zinc finger protein 578;G3V4F6	(PTHR24407:SF0)
ZNF587	Zinc finger protein 587;ZN587	(PTHR24402:SF22)
ZNF621	Zinc finger protein 621;ZN621	(PTHR24381:SF30)
ZNF626	Zinc finger protein 626;ZN626	(PTHR24384:SF34)
ZNF662	Zinc finger protein 662;ZN662	(PTHR24390:SF15)
ZNF674	Zinc finger protein 674;ZN674	(PTHR24381:SF2)
ZNF708	Zinc finger protein 708;ZN708	(PTHR24377:SF0)
ZNF714	Zinc finger protein 714;A6NEM4	(PTHR24384:SF34)
ZNF737	Zinc finger protein 737;C9JHM3	(PTHR24384:SF34)
ZNF738	Protein ZNF738;ZN738	KRAB ZINC FINGER PROTEIN (PTHR23232:SF18)
ZNF780B	Zinc finger protein 780B;Z780B	(PTHR24377:SF0)
ZNF793	Zinc finger protein 793;E9PGN4	(PTHR24387:SF42)
ZSWIM1	Zinc finger SWIM domain-containing protein 1;ZSWM1	(PTHR31569:SF0)
ZXDC	Zinc finger protein ZXDC;ZXDC	ZINC FINGER X-LINKED PROTEIN ZXDA (PTHR19818:SF54)
ZYG11A	Protein zyg-11 homolog A;ZY11A	(PTHR12904:SF4)
